# Supplementary material for: Integrative Metabolomic and Transcriptomic Analysis Provides Novel Insights into the Effects of SO2 on the Postharvest Quality of ‘Munage’ Table Grapes
Source: Foods. 2024 Oct 31;13(21):3494. doi: 10.3390/foods13213494 (PMC11545366; doi:10.3390/foods13213494)
Supplement: Supplementary file 1 [file foods-13-03494-s001.zip › Supplementary data.xlsx]

## Sheet: S1
Table S1 List of primers for qRT-PCR
Gene name	Gene ID	Forward primer(5’-3’)	Reverse primer(5’-3’)
Actin	LOC100232866	GATTCTGGTGATGGTGTGAGT	GACAATTTCCCGTTCAGCAGT
UGT82A1	LOC100253113	ACCAGTTCGTGAATTGTGCC	ACTCTCAAACCAGCCTCCTC
4CL7	LOC100267198	CGACCTTGTTAAGATGGCCG	TAACCACAGCAAGCCCAAAC
CHS3	CHS3	CGATCCCAGGGGTGGAGA	GTGGAAGGTCAGCCCCAC
LOC100245372	LOC100245372	GGTTGGTTCGGACCCTGG	CGCCCGGGAGAGAGAAGA
LOC100257538	LOC100257538	CCAGCGGCCTCAACTTCA	TCCAGTCCCCGCAGTGTA
LOC100260284	LOC100260284	CCAGCGCTGACAAGACCT	TGGCGGACCTCTCATCCA
LOC100264000	LOC100264000	CCCGGTTCGAAAGCAGGT	GCTGGAGGGAGAGGGTGA
LOC100264303	LOC100264303	AAACTGCCGGCGATGGAA	CCCACCACGGATGACTGG
LOC100267536	LOC100267536	TTGGGCGCATTTCCCTCA	TCTTGGCCCTTCCCCAGA
UGT, UDP-glycosyltransferase; 4CL, 4-coumarate-CoA ligase ; CHS, chalcone synthase;

## Sheet: S2
Table S2 Overview of RNA-Seq results and transcriptome assembly
Sample	Raw Reads	Clean Reads	Reads mapped	Clean Base(G)	Error Rate(%)	Q20(%)	Q30(%)	GC Content(%)
CK-0d-1	54372812	51195044	48258116(94.26%)	7.68	0.02	98.4	95.09	46.96
CK-0d-2	52227838	49729504	46579362(93.67%)	7.46	0.02	98.38	95.08	47.02
CK-0d-3	51506662	48393086	45793390(94.63%)	7.26	0.02	98.48	95.33	46.8
CK-10d-1	45378766	43643716	41089554(94.15%)	6.55	0.02	98.25	94.76	46.54
CK-10d-2	47077820	44873256	41591032(92.69%)	6.73	0.02	98.3	94.85	46.77
CK-10d-3	50039232	46926134	43869711(93.49%)	7.04	0.02	98.28	94.84	46.63
CK-15d-1	45567846	42997682	39434164(91.71%)	6.45	0.02	98.4	95.14	47.17
CK-15d-2	41451818	39345906	36374906(92.45%)	5.9	0.02	98.31	94.93	47.03
CK-15d-3	47060524	44724392	41297982(92.34%)	6.71	0.02	98.44	95.23	46.93
CK-20d-1	44178330	41189668	38427378(93.29%)	6.18	0.02	98.34	94.99	46.67
CK-20d-2	42497928	39322556	36189798(92.03%)	5.9	0.02	98.27	94.82	47.05
CK-20d-3	45622690	43122346	39786537(92.26%)	6.47	0.02	98.36	95.06	47.13
SO2-0d-1	53750318	51381820	48385184(94.17%)	7.71	0.02	98.38	95.03	46.72
SO2-0d-2	49896894	47609736	44844094(94.19%)	7.14	0.02	98.3	94.87	46.73
SO2-0d-3	47598930	45082534	42528511(94.33%)	6.76	0.02	98.42	95.19	46.71
SO2-10d-1	45249564	42889338	39938370(93.12%)	6.43	0.02	98.28	94.84	46.64
SO2-10d-2	49589268	47523880	44728745(94.12%)	7.13	0.02	98.17	94.54	46.54
SO2-10d-3	49706204	47016548	43392096(92.29%)	7.05	0.02	98.35	95	46.75
SO2-15d-1	43649624	41272486	38770641(93.94%)	6.19	0.02	98.47	95.3	46.77
SO2-15d-2	46844722	44413164	40686140(91.61%)	6.66	0.02	98.3	94.89	47.03
SO2-15d-3	48367632	45917734	42013845(91.50%)	6.89	0.02	98.43	95.21	46.91
SO2-20d-1	44554428	41475882	38034134(91.70%)	6.22	0.02	98.45	95.27	47.08
SO2-20d-2	45930766	42602050	39305698(92.26%)	6.39	0.02	98.5	95.3	47.06
SO2-20d-3	46855834	44741574	41875080(93.59%)	6.71	0.02	98.33	94.98	46.85

## Sheet: S3
Table S3 Identified differentially accumulated metabolites detected in 24 samples of ‘Munage’ grapes during storage
Compounds	Index	Class	Q1 (Da)	Q3 (Da)	Molecular weight (Da)	Formula	Level	QC01	QC02	QC03	CK-0d-1	CK-0d-2	CK-0d-3	CK-10d-1	CK-10d-2	CK-10d-3	CK-15d-1	CK-15d-2	CK-15d-3	CK-20d-1	CK-20d-2	CK-20d-3	SO2-0d-1	SO2-0d-2	SO2-0d-3	SO2-10d-1	SO2-10d-2	SO2-10d-3	SO2-15d-1	SO2-15d-2	SO2-15d-3	SO2-20d-1	SO2-20d-2	SO2-20d-3	CK-0d vs SO2-0d						CK-10d vs SO2-10d						CK-15d vs SO2-15d
																																			VIP	p_value	FDR	FC	Log2FC	Type	VIP	p_value	FDR	FC	Log2FC	Type	VIP	p_value	FDR
3,5,6,7,8,3',4'-Heptamethoxyflavone	pmp000117	Flavonols	433.15	403.11	432.142	C22H24O9	3	11069.1	14169.2	13433.1	741.899	741.899	741.899	741.899	741.899	741.899	7191.85	3709.5	4481.36	11637.1	7861.45	13425.1	741.899	741.899	741.899	11642.6	10065.9	41593	6659.39	5371.23	11635.5	10184.7	7580.22	4002.06	-	-	-	-	-	-	1.58664	0.185564	0.475025	28.4412	4.82991	up	0.858084	0.292084	0.501612
6-C-MethylKaempferol-3-glucoside	Lmjp003655	Flavonols	463.12	301.08	462.116	C22H22O11	3	417537	346445	310467	260570	296796	285301	334031	323878	295665	747477	575402	603730	324472	317108	235088	397189	248246	350961	334034	282979	292309	165061	236916	229936	225244	246016	261302	0.745424	0.364633	0.625648	1.18243	0.241758	insig	0.603736	0.493965	0.749721	0.953595	-0.0685517	insig	1.47443	0.00701829	0.0956884
6-Hydroxykaempferol-3,6-O-Diglucoside	pmp001310	Flavonols	627.16	303.1	626.148	C27H30O17	1	543784	491550	383024	398845	553158	452766	451310	775824	496964	338862	468067	503537	537962	767450	808968	279895	337020	302019	350916	291988	336364	189574	218152	173265	204736	259872	321452	1.42659	0.0560801	0.267163	0.654153	-0.6123	insig	1.38241	0.130181	0.413317	0.567989	-0.816066	insig	1.43592	0.0329049	0.16794
6-Hydroxykaempferol-3,6-O-Diglucoside-7-O-Glucuronic Acid	pmp001313	Flavonols	803.19	303.1	802.18	C33H38O23	2	7988.64	15973.6	9449.27	26459.8	18960.5	18348.2	19960	28536.9	23949	13255.3	20580.1	15970.6	39908	44839.5	36924.6	9985.97	9180.22	6990.48	12975.5	11227.1	13979.6	13975	11979	27938	23949	21404.2	20960	1.52307	0.0300425	0.212402	0.410182	-1.28566	down	1.54107	0.0338903	0.239823	0.527045	-0.924001	insig	0.0616048	0.820643	0.894454
6-Hydroxykaempferol-3,7,6-O-triglycoside	pmp001312	Flavonols	789.21	303.1	788.201	C33H40O22	2	64541.4	80494.7	82010.5	123486	131091	136134	68588.1	93784.1	89751.8	76654.1	50333	73628.6	140561	159350	112960	33292.6	59501.8	39334.1	44373.7	35342.6	27554.7	28495.7	35145.3	19951.5	39191.5	42359.1	25220.6	1.54059	0.00284812	0.0999257	0.338174	-1.56416	down	1.53735	0.0101954	0.130197	0.425469	-1.23287	down	1.36972	0.0248678	0.147102
6-Hydroxykaempferol-6,7-O-Diglucoside	Zmhp002730	Flavonols	627.16	303.05	626.148	C27H30O17	1	421902	392438	400116	450698	541104	527190	545054	569230	567963	471460	303848	554193	625413	740662	802274	290916	300583	246448	300024	345560	346967	184811	242094	180794	216696	253174	287966	1.55213	0.00468506	0.115228	0.551647	-0.858184	insig	1.62245	0.00096499	0.044752	0.590015	-0.761177	insig	1.34275	0.0734772	0.242378
6-Hydroxykaempferol-7,6-O-Diglucoside	pmp001311	Flavonols	627.16	303.1	626.148	C27H30O17	1	504678	710467	492592	722840	795007	1.05395e+06	653504	638863	725122	378177	491917	577325	846003	983465	878295	604183	717180	626651	584128	456494	447480	223190	276483	287589	210707	192480	243986	1.17777	0.164978	0.445276	0.757452	-0.400773	insig	1.41253	0.0362604	0.248674	0.737601	-0.439087	insig	1.36672	0.0500282	0.199912
6-Methoxykaempferol-3-O-glucoside	Lmjp003295	Flavonols	479.12	317.07	478.111	C22H22O12	2	3.26302e+06	3.27869e+06	4.13274e+06	2.79651e+06	2.62496e+06	2.48383e+06	3.9663e+06	3.30104e+06	3.73283e+06	5.98194e+06	7.15448e+06	5.55906e+06	4.37148e+06	3.39923e+06	3.79864e+06	3.2902e+06	3.46808e+06	3.0595e+06	2.86666e+06	2.92774e+06	3.16123e+06	1.7109e+06	2.12291e+06	2.26913e+06	2.1849e+06	1.89937e+06	1.99437e+06	1.46058	0.0147927	0.178478	1.24192	0.312576	insig	1.41478	0.0548951	0.303425	0.814135	-0.29666	insig	1.48932	0.00715766	0.0964129
Avicularin	mws2186	Flavonols	435.09	303.05	434.085	C20H18O11	1	315644	411297	281693	571245	842233	636591	450596	628732	576263	378552	236642	546212	332076	619564	441368	464942	404750	402129	450592	432202	226171	141204	201557	111811	194409	293412	238399	1.41764	0.0785164	0.30367	0.62038	-0.688776	insig	1.09809	0.117036	0.392287	0.66983	-0.578133	insig	1.27463	0.109109	0.298608
Gossypetin-3-O-rutinoside-8-O-glucoside	Lmmp001965	Flavonols	789.2	465.1	788.201	C33H40O22	2	54456	79476.9	67708	123486	120002	178484	79679.6	83701.7	74623.7	58501.1	56027.1	56486.1	120615	104894	150274	65562.6	60512.1	36309.1	38326.7	37359.6	39901.5	29447.3	21851.8	30398.8	44633.1	47398.7	31274.6	1.46474	0.0282504	0.210133	0.384821	-1.37774	down	1.64245	0.00235162	0.0637653	0.485653	-1.042	down	1.46139	0.00519415	0.0885844
Rhodioflavonoside	Zmhp003784	Flavonols	627.16	465.1	626.148	C27H30O17	1	290646	330830	275535	241972	315285	258502	362925	383060	415256	267880	275356	282579	322782	388420	448690	170888	245875	178827	226362	219664	195983	92231.5	142295	81983.6	129360	133961	196890	1.21909	0.087409	0.318111	0.730104	-0.453827	insig	1.6194	0.00155777	0.0495832	0.552865	-0.855002	insig	1.43856	0.00907853	0.101555
Gossypetin-8-O-glucoside	Lmmp003271	Flavonols	481.1	319.05	480.09	C21H20O13	2	49622.8	42999.8	80902.7	91123.6	39560.7	191457	220552	176126	176907	243494	284961	246323	244739	202631	68634.5	53704.3	135234	131168	57118.1	67582.8	73876.1	46234.9	47151.2	66499.4	66984.1	39535.8	61804.9	0.155091	0.990332	0.991225	0.993685	-0.00914012	insig	1.6202	0.00812034	0.111133	0.346203	-1.53031	down	1.49999	0.000956496	0.0534681
Hesperetin-6-C-glucoside-7-O-glucoside	pmb0645	Flavonols	627.19	465.2	626.185	C28H34O16	3	321456	360294	325802	393607	413862	470118	649509	724590	513038	436636	459632	443279	678013	654946	601374	313377	361632	314754	276040	354934	379643	228551	321447	253979	311081	221030	263862	1.40999	0.0314459	0.217829	0.774713	-0.368266	insig	1.50528	0.0251552	0.211027	0.535529	-0.900962	insig	1.41571	0.018483	0.129167
Hesperetin-8-C-glucoside-3'-O-glucoside	pmb0618	Flavonols	627.19	465.1	626.185	C28H34O16	3	204787	144336	239723	323436	346899	343491	298783	236086	147718	218183	232797	157766	364465	278600	303216	217065	265174	163382	180170	134270	201229	151689	115896	92701.8	104306	68271.3	40300.1	1.38312	0.045801	0.247996	0.636816	-0.651052	insig	0.776843	0.336747	0.619529	0.755463	-0.404567	insig	1.24074	0.0489499	0.198108
Isorhamnetin-3,7-O-diglucoside	Hmcp001578	Flavonols	641.17	479.11	640.164	C28H32O17	1	57194.7	58547.1	23126.4	23835.2	25028.7	26215.2	60772.3	20264.6	34557	42892.7	41663.2	51244	29792.3	42898.7	64931.4	44092.4	85899.4	65527.3	41702.7	46472.7	30506.1	15869.8	20109.7	27988	20815.4	30489	18365.8	1.48447	0.0792581	0.305474	2.60417	1.38083	up	0.258177	0.941514	0.97395	1.02671	0.0380308	insig	1.38418	0.00727077	0.0967705
Isorhamnetin-3-O-Glucoside	Zbpp001992	Flavonols	479.12	317.07	478.111	C22H22O12	2	3.40973e+06	3.59385e+06	3.30589e+06	2.83546e+06	2.13828e+06	2.13528e+06	3.03267e+06	3.58333e+06	3.12903e+06	5.19074e+06	6.34263e+06	5.98961e+06	4.22611e+06	3.06685e+06	3.17552e+06	3.16789e+06	3.16486e+06	3.26349e+06	2.91977e+06	2.67098e+06	3.0491e+06	1.98555e+06	2.30971e+06	1.98137e+06	2.01589e+06	1.6277e+06	1.70658e+06	1.36956	0.0680079	0.294878	1.34987	0.432817	insig	1.12158	0.15495	0.443448	0.886592	-0.173658	insig	1.50193	0.00461241	0.0885844
Isorhamnetin-3-O-arabinoside	Hmcp002316	Flavonols	449.11	317.06	448.101	C21H20O11	3	29176	30255	48444.5	20297.4	22409.6	15130.8	42681.9	36735.7	35649.7	46455.1	56874.6	64813	39524.5	23775.1	12974.3	36275.2	31334	19206.4	25929.7	32416.3	21367.3	12646.8	18160.6	20016.5	14960.3	18375.9	20537.2	1.04393	0.187965	0.467011	1.50102	0.585943	insig	1.35219	0.04533	0.267248	0.692755	-0.529584	insig	1.46329	0.00932462	0.101555
Isorhamnetin-3-O-neohesperidoside	MWSHY0064	Flavonols	625.17	317.07	624.169	C28H32O16	1	86145.7	48307.4	85000.6	176479	71620.4	74225.7	31259.6	40469.4	36634.5	48759.8	94139.8	43236.3	71917.7	80737	74225.7	82027.2	57289.8	58594.2	50787.1	50923.7	104596	90217.8	103277	96739.5	48379.5	20497.9	44388.3	0.88317	0.352456	0.617075	0.614011	-0.703665	insig	1.25459	0.207841	0.500646	1.90384	0.928912	insig	1.09135	0.158477	0.352242
Isorhamnetin-3-O-sophoroside	Lmsp003252	Flavonols	641.17	317.07	640.164	C28H32O17	1	66674.3	58380.3	85180.1	49885	39752.3	37195.7	85904.3	77448.6	75647	78216.1	55976.4	90567.1	93682.7	57194.7	88484.9	75647	97454.9	111546	70520.3	77027	82730.5	21907.9	23130	24342.2	24338.5	15242.1	26933.5	1.51669	0.0258623	0.205364	2.24427	1.16625	up	0.494746	0.572942	0.798764	0.963506	-0.0536341	insig	1.47418	0.035575	0.170424
Isorhamnetin-7-O-glucoside	Hmcp002207	Flavonols	479.12	317.06	478.111	C22H22O12	2	3.73268e+06	3.71597e+06	3.96587e+06	2.63799e+06	2.30929e+06	2.75259e+06	3.60931e+06	4.35219e+06	4.17365e+06	6.24109e+06	6.07605e+06	5.23878e+06	3.82079e+06	3.42124e+06	3.65254e+06	3.63454e+06	4.085e+06	3.50337e+06	3.61154e+06	3.04635e+06	4.02238e+06	2.18978e+06	2.76764e+06	2.13869e+06	2.45079e+06	2.08244e+06	2.13508e+06	1.50919	0.00733649	0.139761	1.45755	0.543543	insig	0.91205	0.253545	0.552331	0.880109	-0.184245	insig	1.48491	0.00142736	0.0576442
Kaempferol triglucoside	Lahp002664	Flavonols	773.21	449.11	772.206	C33H40O21	2	21181	16144.1	18577.2	33250.8	41242.4	57484.1	28246.1	30182.1	20123.4	15095.7	17096.7	19169.6	47423.8	41358.6	54471.1	23140.4	32276.8	27237.1	19166.4	7077.6	8557.05	6655.26	1331.05	1331.05	1331.05	1331.05	1331.05	1.24251	0.135496	0.397886	0.626276	-0.675129	insig	1.33218	0.0430873	0.261585	0.443035	-1.17451	down	1.33623	0.00446583	0.0875929
Kaempferol-3,7-O-diglucoside	Lmbp002592	Flavonols	611.16	287.05	610.153	C27H30O16	3	42456.5	26691.6	47899	19990.7	34009.5	30818.1	32393.9	3076.31	3076.31	3076.31	3076.31	3076.31	31442.8	28138.1	54124.7	3076.31	3076.31	3076.31	33494	3076.31	3076.31	3076.31	3076.31	15381.5	18394.6	3076.31	3076.31	1.59432	0.0271969	0.205364	0.108808	-3.20014	down	0.00301128	0.980473	0.995535	1.02854	0.0406007	insig	0.677564	0.42265	0.625857
Kaempferol-3,7-O-dirhamnoside	MWSHY0201	Flavonols	579.17	287.06	578.164	C27H30O14	3	70687.5	53204.2	71376.4	31270.3	79493.7	76595.5	39420.5	54819.1	62271.7	212088	111463	207774	76632.9	81562.2	46382.8	48178	48271.3	82894.2	47418.9	88184.1	31258.8	49749.9	52413.4	57586.2	59164.8	47021.3	40928.2	0.0221499	0.897775	0.957158	0.957215	-0.0630851	insig	0.0196277	0.863558	0.955844	1.06613	0.0923873	insig	1.42577	0.0630026	0.225759
Kaempferol-3-O-(6''-malonyl)galactoside	Lmdp004892	Flavonols	535.11	287.05	534.101	C24H22O14	1	94325.2	70448.4	81710.6	100374	211313	154068	57315.7	63288.1	55694.9	29863.1	47866.7	89075.1	74455.9	70753.4	65060.2	83302.1	112239	83588.9	157468	94321.6	105054	37146	31155.6	38707.3	35027.5	263468	40601.8	1.13835	0.184352	0.462966	0.599307	-0.738634	insig	1.49279	0.0889683	0.352798	2.02409	1.01727	up	0.720748	0.37322	0.58358
Kaempferol-3-O-(6''-malonyl)glucoside	Lmmp003817	Flavonols	535.11	287.05	534.101	C24H22O14	1	94017.2	95514.2	87066.9	184995	131327	179398	47022.1	47022.1	37353.8	43315	44750.4	65573.4	136645	91940	110099	102690	128888	77945.8	163361	121231	112622	56838.7	39911.5	44960.1	48377.7	271570	51968.8	1.29225	0.0521591	0.257318	0.624392	-0.679477	insig	1.60171	0.0259074	0.214799	3.02298	1.59597	up	0.321462	0.676397	0.811386
Kaempferol-3-O-arabinoside	Lmbp003668	Flavonols	419.1	287.05	418.09	C20H18O10	1	135871	108344	109912	178569	185076	184879	92544.9	145583	120758	110702	218530	173346	208456	236987	148758	144441	174906	133172	77596	85777.6	62767.5	46502.6	55791	41934.1	35133.7	39510.2	36124.9	1.25023	0.120216	0.3717	0.824977	-0.277573	insig	1.34478	0.0849707	0.350938	0.630119	-0.666303	insig	1.43112	0.0599045	0.221766
Kaempferol-3-O-arabinoside	Zmtp102903	Flavonols	419.1	287.06	418.09	C20H18O10	1	167737	164314	138901	315101	285263	293291	125521	185992	217942	189443	120891	245362	240440	272710	213407	149479	176866	236197	155185	109546	129567	60450.6	67415	58116.5	46692.8	50222.7	63907.4	1.40141	0.0380713	0.227384	0.629486	-0.667754	insig	0.967526	0.234966	0.529507	0.744723	-0.425223	insig	1.41137	0.0748769	0.244344
Kaempferol-3-O-galactoside	mws0913	Flavonols	447.09	285.04	448.101	C21H20O11	1	2.6042e+06	3.45189e+06	2.03705e+06	3.99809e+06	5.64753e+06	6.14288e+06	1.9093e+06	1.88778e+06	1.92028e+06	2.7216e+06	2.15735e+06	2.89453e+06	2.77354e+06	3.53784e+06	4.23357e+06	3.0006e+06	3.21036e+06	3.67552e+06	2.43216e+06	4.2047e+06	2.52215e+06	1.02009e+06	1.15832e+06	1.07398e+06	715962	992517	1.05135e+06	1.35656	0.082696	0.313285	0.626182	-0.675346	insig	1.28766	0.184811	0.474582	1.60197	0.679843	insig	1.48345	0.0184885	0.129167
Kaempferol-3-O-glucorhamnoside	MWSslk254	Flavonols	595.17	287.06	594.159	C27H30O15	1	814623	767573	1.23117e+06	1.49862e+06	2.22016e+06	1.88355e+06	360217	402133	345760	443739	419019	431859	1.31659e+06	1.77877e+06	1.09882e+06	1.98547e+06	1.88617e+06	1.80627e+06	1.07932e+06	932493	1.34413e+06	451165	354117	470782	553194	376223	300721	0.184747	0.916287	0.968424	1.01349	0.0193336	insig	1.61597	0.0230748	0.207319	3.02852	1.59861	up	0.180834	0.880886	0.925593
Kaempferol-3-O-glucoside	MWSHY0136	Flavonols	449.11	287.06	448.101	C21H20O11	1	2.06358e+07	2.36058e+07	2.02313e+07	3.12159e+07	3.95643e+07	3.72182e+07	1.52743e+07	2.19431e+07	1.75301e+07	1.98493e+07	1.87741e+07	3.27207e+07	2.67533e+07	3.13583e+07	2.62954e+07	2.86561e+07	2.99903e+07	3.46094e+07	2.37629e+07	2.09584e+07	1.51579e+07	8.54471e+06	9.7249e+06	8.26243e+06	6.25676e+06	7.75928e+06	8.39025e+06	0.996686	0.191601	0.469052	0.863492	-0.211745	insig	0.395683	0.623229	0.831698	1.09374	0.129264	insig	1.41984	0.0779773	0.246747
Kaempferol-3-O-glucoside-7-O-rhamnoside	Lmsp004670	Flavonols	595.17	287.06	594.159	C27H30O15	1	598532	658855	1.15953e+06	2.36456e+06	1.49846e+06	1.37795e+06	255429	324852	267188	193866	431145	284817	1.29692e+06	1.16184e+06	762242	1.33587e+06	1.19982e+06	1.30853e+06	806872	691516	1.5146e+06	609859	396082	516676	482885	272895	217263	1.03353	0.271712	0.538624	0.733494	-0.447143	insig	1.52602	0.106037	0.376158	3.55528	1.82996	up	1.10297	0.0932861	0.273132
Kaempferol-3-O-glucuronide	Lmzn001894	Flavonols	461.07	285.04	462.08	C21H18O12	2	930729	904384	1.02982e+06	1.95803e+06	2.13607e+06	1.80646e+06	350237	554425	404979	480418	516727	671082	1.02739e+06	1.63337e+06	1.10352e+06	1.46519e+06	1.66075e+06	998459	1.17281e+06	1.04516e+06	1.0287e+06	462922	440196	437834	409958	428159	430299	1.2335	0.0760692	0.298363	0.698984	-0.516668	insig	1.58007	0.00148401	0.0495832	2.47906	1.30979	up	1.08033	0.201084	0.404338
Kaempferol-3-O-neohesperidoside	MWSHY0061	Flavonols	595.16	287.06	594.159	C27H30O15	1	612936	513468	982451	1.8925e+06	1.33866e+06	1.60456e+06	281627	273768	290466	242406	400580	275545	1.32708e+06	1.18541e+06	678420	1.27694e+06	1.2378e+06	1.0911e+06	911656	618173	1.20119e+06	491824	407886	415706	514718	200043	215935	1.28182	0.111884	0.363133	0.745669	-0.423394	insig	1.56256	0.0647215	0.326844	3.22869	1.69095	up	1.15729	0.0922608	0.271441
Kaempferol-3-O-robinobioside	pme1605	Flavonols	593.15	285.04	594.159	C27H30O15	1	390813	394545	407382	643415	647160	834698	169296	163626	158742	93881.7	91660	138299	542300	601280	447958	713845	764395	568452	405929	416280	329687	174111	153660	141545	145237	166516	178387	0.245364	0.776545	0.901571	0.963026	-0.054354	insig	1.62547	0.0141694	0.163981	2.34285	1.22826	up	1.21049	0.0649187	0.228236
Kaempferol-3-O-rutinoside	Lmsn002815	Flavonols	593.15	285.04	594.159	C27H30O15	1	126562	100209	205423	235510	281861	226589	67723.1	75161.3	54226.6	46358.7	31326.7	43850	171669	212934	154971	274959	321905	222985	196653	109282	137788	76412.5	76158.4	53871.3	69707.6	22127.2	27495.3	0.544142	0.498582	0.719293	1.10201	0.140133	insig	1.4783	0.0783387	0.334747	2.25113	1.17065	up	1.28241	0.0417617	0.187618
Kaempferol-3-O-rutinoside-7-O-glucoside	Lmpp003268	Flavonols	757.22	287.06	756.211	C33H40O20	2	188935	153581	190543	186215	84773.9	68209.5	107102	72877.4	30844.1	57094.3	107385	38071.6	119618	45304.8	125029	44604.2	53400.6	51991.6	75529.6	181280	168548	90661.5	90965.9	70687.5	53578.7	36709.7	30922.1	1.23036	0.228935	0.49925	0.442208	-1.1772	down	1.04151	0.158939	0.449316	2.0176	1.01264	up	0.668452	0.512909	0.694228
Kaempferol-3-O-sambubioside	HJAP148	Flavonols	581.15	287.06	580.143	C26H28O15	3	52793.5	35990.4	46750	87341.4	102043	115897	58863.5	60915.9	58633.2	40917.7	25386	35744.9	80122	111307	83915.2	70271.5	92490.1	68396.8	55616.1	58748	24459.2	25277.6	1053.3	1053.3	5266.51	27502.1	18529.9	1.19878	0.0944674	0.332679	0.757196	-0.401261	insig	0.814854	0.351134	0.630226	0.778103	-0.361967	insig	1.13098	0.0707857	0.239089
Kaempferol-4'-O-glucoside	Xmyp005654	Flavonols	449.11	287.06	448.101	C21H20O11	1	2.35955e+07	2.26331e+07	2.3301e+07	2.9374e+07	3.22701e+07	2.97262e+07	1.33757e+07	1.7117e+07	1.75855e+07	1.80962e+07	1.75422e+07	2.90178e+07	2.50942e+07	3.19523e+07	3.07177e+07	2.71314e+07	3.09501e+07	2.87917e+07	2.26912e+07	2.21698e+07	1.38489e+07	7.57844e+06	8.83923e+06	7.06834e+06	6.46379e+06	7.7119e+06	8.51684e+06	0.753543	0.356635	0.620356	0.950782	-0.0728139	insig	0.741204	0.348127	0.629917	1.22113	0.288218	insig	1.43243	0.0641059	0.228236
Kaempferol-7-O-glucoside	mws0089	Flavonols	447.09	285.04	448.101	C21H20O11	1	3.35597e+06	2.55759e+06	2.86491e+06	4.83857e+06	4.90892e+06	4.43928e+06	1.71646e+06	3.69658e+06	3.06708e+06	2.313e+06	2.91903e+06	4.23467e+06	4.51491e+06	5.15635e+06	2.66355e+06	4.30468e+06	4.69319e+06	3.77301e+06	3.58581e+06	2.21666e+06	2.17531e+06	1.41509e+06	1.76014e+06	1.13313e+06	1.1041e+06	791933	935797	0.985096	0.21557	0.489332	0.900196	-0.15169	insig	0.111676	0.833858	0.944359	0.940763	-0.0880964	insig	1.32444	0.0822167	0.254621
Kaempferol-7-O-glucuronide	Zbjn004445	Flavonols	461.073	285.04	462.08	C21H18O12	2	519164	594404	682364	1.00822e+06	1.32298e+06	1.60747e+06	364450	361451	363580	51665.8	51665.8	519581	1.01166e+06	924579	969137	51665.8	51665.8	51665.8	775601	913221	661039	263348	296298	258329	272891	366071	392829	1.60715	0.0183127	0.189973	0.0393527	-4.66739	down	1.60448	0.0287985	0.220656	2.15686	1.10893	up	0.759289	0.717598	0.834833
Morin	pme3514	Flavonols	301.04	151	302.043	C15H10O7	1	181726	196735	167957	235248	231085	196107	148988	191549	186732	109462	158242	145959	162275	132547	146131	242751	234553	257477	412197	399466	544734	111732	92331.3	136034	90252.4	96800.8	98394.1	1.02894	0.183662	0.462966	1.1092	0.149524	insig	1.59521	0.0203471	0.195903	2.57249	1.36317	up	0.799896	0.275155	0.486746
Morin-3-O-lyxoside	Lmfn004036	Flavonols	433.08	300.03	434.085	C20H18O11	1	155654	190769	194534	251157	264815	374861	239915	289916	170580	193280	160543	200810	229785	192013	226169	155302	179478	160653	168179	210926	175709	56486.3	93167.6	130533	102532	103607	111203	1.46198	0.0733982	0.295075	0.556145	-0.846468	insig	0.880949	0.294806	0.579247	0.792125	-0.336201	insig	1.25411	0.0305578	0.162705
Morin-3-O-xyloside	Lmfp004055	Flavonols	435.09	303.05	434.085	C20H18O11	1	379329	329708	211827	321120	733662	523340	436186	472315	350551	289060	206304	434376	232716	484993	401669	356717	426218	348208	393815	286533	176502	90217.8	113572	143801	107198	191026	194951	0.788598	0.336805	0.602517	0.716765	-0.480427	insig	1.07702	0.155458	0.443448	0.680551	-0.555224	insig	1.34367	0.0936028	0.273232
Patuletin-7-O-rutinoside	Hmgp002080	Flavonols	641.17	317.06	640.164	C28H32O17	3	14397.2	17038.3	10473.1	9160.62	3941.29	14400.8	17018.8	11800.3	13086.5	15707.8	19621.8	14421.3	11777.8	11782.9	15707.9	19627.8	19632.8	26175.8	13108.8	20850.4	15699.8	7855.77	11776.3	5144.05	6548.91	22246.9	15707.8	1.26313	0.031716	0.217829	2.37927	1.25052	up	0.702832	0.408878	0.684131	1.18502	0.244911	insig	1.25124	0.0302355	0.162705
Quercetin-3,7-Di-O-glucoside	Zmcp002666	Flavonols	627.14	303.05	626.148	C27H30O17	1	407328	460968	321305	581829	774356	934238	516988	500125	390543	325591	376379	429645	557347	733966	681380	475515	477751	463276	431942	349086	414170	152127	200177	203204	130642	120862	163410	1.38043	0.103362	0.347671	0.618463	-0.693241	insig	0.976392	0.218431	0.509337	0.849069	-0.236046	insig	1.43689	0.0102051	0.104672
Quercetin-3-O-(2''-O-glucosyl)glucuronide	Lmmp002560	Flavonols	641.13	303.05	640.128	C27H28O18	2	116534	174124	68325.1	118090	278592	214308	133931	164750	190220	81714.1	74292.8	103125	159989	285290	203592	155357	127246	104480	145998	152696	104123	59687	62268.5	83820.4	66032.8	107173	76354.1	0.947566	0.246247	0.514753	0.633533	-0.658508	insig	0.871479	0.267293	0.56243	0.823923	-0.279419	insig	0.955188	0.199254	0.402233
Quercetin-3-O-(4''-glucosyl)glucoside; Meratin	Hmlp003068	Flavonols	627.15	303.05	626.148	C27H30O17	1	435302	443068	350033	433854	769881	581802	481179	455373	454323	266295	368605	366986	647272	513555	701519	381724	441947	493486	305497	289787	294254	115489	202092	87731.9	154349	98484.3	169003	0.982493	0.244972	0.514023	0.737681	-0.438931	insig	1.64239	0.00041845	0.0363234	0.639553	-0.644865	insig	1.32535	0.0146357	0.117656
Quercetin-3-O-sophoroside	MWSHY0162	Flavonols	627.16	303.06	626.148	C27H30O17	2	392532	326126	627722	549780	433956	488170	628080	737573	585375	441992	567552	321883	770698	683072	543077	241459	317438	281276	269222	300024	351708	325731	275607	255248	279337	230405	196898	1.51597	0.00930789	0.154205	0.570806	-0.808927	insig	1.59214	0.00650036	0.10639	0.472035	-1.08303	down	1.15282	0.146602	0.348919
Quercetin-3-O-xyloside	Lmdp003509	Flavonols	435.09	303.06	434.085	C20H18O11	1	320881	320922	521124	702973	563145	541996	311966	406996	284208	296193	411035	415449	705556	361108	288422	297307	370686	268215	310608	313184	509210	217028	245261	274828	248372	211444	213788	1.51327	0.0128903	0.163766	0.517782	-0.949584	insig	0.430233	0.605024	0.821738	1.12942	0.175583	insig	1.28608	0.0643725	0.228236
Quercetin-7-O-glucoside	mws1329	Flavonols	463.09	301.04	464.096	C21H20O12	1	1.16573e+07	1.25069e+07	1.07755e+07	1.44739e+07	1.65471e+07	1.78031e+07	1.06829e+07	1.27854e+07	1.28164e+07	9.70451e+06	1.13002e+07	1.13072e+07	1.40845e+07	1.59601e+07	1.40345e+07	1.58208e+07	1.66064e+07	1.38139e+07	1.26126e+07	1.0546e+07	1.02394e+07	6.61662e+06	8.12043e+06	6.22156e+06	7.42898e+06	7.06779e+06	6.8494e+06	0.499555	0.538247	0.744028	0.947094	-0.0784201	insig	0.702066	0.401812	0.67536	0.920443	-0.1196	insig	1.39307	0.00872246	0.101555
Rhamnetin-3-O-(4''-O-glucosyl)glucoside	Zmsp003363	Flavonols	641.17	317.07	640.164	C28H32O17	1	80777.5	45276.2	92480.1	53538.2	44730.9	38476.5	91034.8	94880.8	98726.8	76931.5	73007.3	114301	76654.1	62828.3	75656.8	67958.8	85919.3	93596.3	54803.2	58384.9	96113.2	13351.5	21911	32856.4	20867.4	19241.5	35906.3	1.46591	0.0215998	0.193244	1.80974	0.855784	insig	1.1368	0.194914	0.484499	0.735313	-0.44357	insig	1.40088	0.0244412	0.146124
Tamarixetin-3-O-glucoside-7-O-rhamnoside	Lmsp004721	Flavonols	625.18	317.07	624.169	C28H32O16	1	70310.7	74225.7	103303	145107	76831	92455	52083.7	42972.2	33860.7	37771	69301.7	57301	101984	80733.1	63808.4	80726.7	65100.8	93743.7	71611.2	71169.3	120288	84985.8	111120	83669.1	38127.6	23447.7	20839.7	0.803407	0.354276	0.618311	0.762011	-0.392116	insig	1.40567	0.099691	0.366744	2.04061	1.029	up	1.22871	0.0399497	0.182629
Tamarixetin-3-O-rutinoside	HJN051	Flavonols	623.16	315.05	624.169	C28H32O16	1	8784.27	15055.5	12549.6	21326.8	28847	16808.5	14927.5	6287.55	18126.6	13799	7531.52	18832.5	16828	18836.3	18657.5	22008.1	18817.5	15071.3	27620	14091.6	15059.5	12560	15537.6	12560	7773.64	1257.51	1257.51	0.650044	0.424675	0.657447	0.834503	-0.261011	insig	0.769967	0.361276	0.641178	1.44303	0.529102	insig	0.199601	0.965278	0.975751
2-(3,4-dihydroxyphenyl)-4h-chromene-3,5,7-triol-glucoside	Lahp003408	Flavanols	451.12	243.06	450.116	C21H22O11	1	714838	817982	1.07853e+06	728799	561190	597356	614690	553158	687176	1.92849e+06	2.20649e+06	1.86832e+06	646273	463420	604050	563804	661644	642888	658964	695227	747844	604374	481530	519376	637383	484912	476476	0.0647425	0.920914	0.968924	0.989928	-0.0146042	insig	1.0904	0.162119	0.450256	1.13316	0.180349	insig	1.50647	0.00228737	0.0672969
7-O-Galloyltricetiflavan	Lmhn004960	Flavanols	441.08	289.07	442.09	C22H18O10	2	99495	71048.7	107847	64704.9	67029.9	62909.5	61931.7	64235.4	49534.9	109104	124793	107847	73083.7	40471.5	51398.3	56417.3	48789.7	54559.5	116715	159287	63446	73199.2	52571.8	34260.9	99329.7	78715.8	75105.4	1.45304	0.020493	0.193244	0.820813	-0.284875	insig	1.20045	0.184963	0.474582	1.93195	0.950057	insig	1.32395	0.0182585	0.129167
Afzelechin	pme3285	Flavanols	275.09	139.04	274.084	C15H14O5	1	539837	319140	436543	65188.2	54377.5	85629.2	115526	93794.7	120975	3.05312e+06	1.74589e+06	2.5973e+06	296054	258253	171271	115526	93794.7	120965	31274.4	39429.4	51617.6	36678.2	14932.8	28522.6	35321.8	19037.8	13602.5	1.36721	0.0283964	0.210133	1.60962	0.686717	insig	1.5702	0.00350061	0.0827486	0.370339	-1.43308	down	1.5048	0.0237715	0.144724
Catechin-catechin-catechin	pmb2947	Flavanols	865.2	407.1	866.206	C45H38O18	3	373594	369730	387119	374775	282858	226152	312951	327546	362156	634491	560027	857448	388105	483420	442663	410657	431700	551561	208627	387306	268897	415423	301588	290576	371652	211176	315325	1.29681	0.0509566	0.257277	1.57721	0.657377	insig	0.715274	0.477401	0.740931	0.862542	-0.213333	insig	1.36933	0.0430964	0.189445
Epiafzelechin	mws1422	Flavanols	275.09	107.05	274.084	C15H14O5	1	125053	69572.2	135851	33379.5	38026.2	27808.9	29908.9	21033.5	28500	648255	498637	579542	66581.5	63894.4	41272	38062.9	27192.8	39388.5	16376.2	10917.5	13594.9	2183.49	20381.3	2183.49	2183.49	2183.49	2183.49	0.262293	0.729867	0.873009	1.05473	0.0768683	insig	1.48919	0.0242179	0.20893	0.514695	-0.95821	insig	1.45178	0.00505407	0.0885844
Epicatechin	MWSHY0174	Flavanols	291.09	139.04	290.079	C15H14O6	1	4.84413e+06	4.89031e+06	6.06044e+06	4.08244e+06	2.35455e+06	2.17539e+06	2.96115e+06	3.09624e+06	3.7e+06	9.2309e+06	1.34032e+07	8.46701e+06	6.98201e+06	4.70272e+06	5.38171e+06	3.38671e+06	3.20985e+06	3.75588e+06	3.8752e+06	3.81424e+06	4.73233e+06	4.08735e+06	3.48773e+06	4.26239e+06	4.01118e+06	2.61123e+06	3.57422e+06	0.767852	0.443362	0.674942	1.20204	0.265486	insig	1.28685	0.0804997	0.340058	1.27306	0.348302	insig	1.44444	0.0496738	0.199767
Epitheaflavic acid-3-O-Gallate	Lmcn003163	Flavanols	579.08	289.07	580.085	C28H20O14	3	7.52797e+06	1.39757e+07	9.08208e+06	6.62902e+06	1.0923e+07	1.36803e+07	1.06487e+07	7.65004e+06	6.54988e+06	1.60367e+07	1.84985e+07	1.46881e+07	6.59088e+06	7.24935e+06	1.41856e+07	8.41653e+06	1.19493e+07	8.39109e+06	8.05404e+06	1.42688e+07	1.1041e+07	6.47153e+06	5.70182e+06	1.1158e+07	6.37443e+06	1.16851e+07	1.30763e+07	0.169389	0.749162	0.886535	0.92074	-0.119135	insig	0.908695	0.269993	0.564004	1.34268	0.425118	insig	1.33086	0.0181741	0.129167
Gallocatechin gallate	MWSHY0094	Flavanols	459.09	139.04	458.085	C22H18O11	3	359945	212475	173354	312374	306576	242647	481504	193614	193614	125727	213884	212123	204983	137187	177299	120827	121955	176405	345779	194870	275221	149933	202418	195663	193057	204466	165714	1.49366	0.00769829	0.140084	0.486524	-1.03942	down	0.0153288	0.878599	0.955844	0.939151	-0.0905708	insig	0.0495027	0.972635	0.981167
Gallocatechin-(4α→8)-gallocatechin	Lmmp000897	Flavanols	611.14	287.05	610.132	C30H26O14	3	72799.9	118402	44119.7	101604	108062	90008.5	77036.9	54431	52938.7	45278	45715.8	40829.8	120541	111874	110072	81310	72246.8	61712.5	74798.9	38433.5	46889.7	2929.46	2929.46	24225.7	16424.4	14647.3	15145.6	1.39965	0.0222765	0.193244	0.718344	-0.477254	insig	0.563383	0.583629	0.803505	0.86831	-0.203717	insig	1.2433	0.0359268	0.17092
2',3',4',5,7-Pentahydroxyflavone	Lmqn006260	Flavones	301.04	151	302.043	C15H10O7	1	199793	208906	174728	237154	258901	240169	137208	136124	167853	117183	135506	134731	160174	138929	144277	238550	268724	238533	453946	412796	597636	125696	121708	114768	89098.4	97477.7	97950.3	0.200424	0.80723	0.917352	1.01302	0.018657	insig	1.61331	0.0228453	0.207319	3.3192	1.73084	up	0.784304	0.301401	0.512996
3',4',5',5,7-Pentamethoxyflavone	Zajp007311	Flavones	373.13	343.08	372.121	C20H20O7	3	220279	211293	210185	72269.7	71180.4	86841.9	76786.3	53019.5	66992.2	63451.6	74828.6	81528.1	210382	106416	309967	384515	63682.9	35185.9	201948	105075	725507	142351	63456.4	111560	108266	122285	46578.5	0.241596	0.529979	0.740903	2.09901	1.06971	insig	1.25076	0.285098	0.576599	5.24665	2.3914	up	0.818923	0.290416	0.500926
3'-O-Methyltricetin-7-O-glucoside	Zbsp004450	Flavones	479.12	317.07	478.111	C22H22O12	2	3.91148e+06	3.94657e+06	3.89284e+06	2.94422e+06	3.40097e+06	3.00374e+06	3.41208e+06	4.6128e+06	4.62968e+06	6.87261e+06	5.785e+06	7.54365e+06	3.93979e+06	3.89582e+06	4.73757e+06	4.08349e+06	3.89795e+06	3.35728e+06	4.33781e+06	3.90614e+06	3.18817e+06	1.88717e+06	2.20647e+06	1.76175e+06	1.90492e+06	2.27294e+06	2.64057e+06	1.27607	0.0733973	0.295075	1.21284	0.278385	insig	0.566356	0.481796	0.74169	0.903399	-0.146564	insig	1.49934	0.00801311	0.101555
3,5,6,7,8,4'-Hexamethoxyflavone	Wagp009079	Flavones	403.14	373.09	402.132	C21H22O8	3	289085	277137	308011	77622.4	83479.1	82920.1	79309.1	81194.2	86617.7	94105.6	108794	82174.3	212362	132152	326778	304440	55143.5	55639	278994	146329	541418	254215	75136.2	148539	134381	175885	55919.7	0.259647	0.562858	0.766592	1.70158	0.766876	insig	1.40414	0.17472	0.460927	3.91202	1.96791	up	0.745958	0.341326	0.554654
5,3'-dihydroxy-6,7,4'-trimethoxyflavone-8-O-β-D-glucoside	Lajp005753	Flavones	493.13	331.08	492.127	C23H24O12	1	15748.7	10273.6	6682.77	334.595	18215.9	334.595	11208.5	334.595	334.595	334.595	7520.2	334.595	8762.67	20660.5	1672.97	17712.9	334.595	334.595	23609.7	5713.07	18173	334.595	334.595	14350.2	5492.2	7458.55	4781.38	0.0019933	0.984873	0.990244	0.973366	-0.0389454	insig	1.16994	0.147359	0.434348	3.99873	1.99954	up	0.100555	0.693988	0.820753
5,7,8,4'-Tetramethoxyflavone	MWSHY0128	Flavones	343.12	313.08	342.11	C19H18O6	3	38324.1	35268.9	39687.3	14047.2	13201.8	9741.12	13464.4	13082.7	13342.7	11333.1	12793.2	13484.7	24464.2	12983.8	40514.6	28048	6624.05	6491.29	30646.2	21352.8	57201.2	49504.6	10555.7	14415.8	11777.3	24986.3	7956.81	0.21691	0.86517	0.9511	1.11282	0.154221	insig	1.39986	0.164409	0.451247	2.73755	1.45289	up	0.654268	0.425852	0.629765
Acacetin-7-O-glucuronide	pmp000577	Flavones	461.12	285.08	460.116	C26H20O8	2	181273	224177	232355	823.92	823.92	823.92	7338.6	242875	68419.7	28415.6	7416.26	15318.8	20499.4	11057.9	15589.5	132211	71597.3	13688.6	490056	22578.5	4119.6	5513.56	281833	557373	108753	289592	651465	1.53156	0.171206	0.450328	87.9928	6.45931	up	0.153588	0.731523	0.892354	1.62178	0.697581	insig	0.801623	0.238574	0.449791
Apigenin-7-O-glucoside	MWSHY0189	Flavones	433.11	271.07	432.106	C21H20O10	1	103719	125564	127766	45925.4	69344	68278.4	58735.2	90689.4	73932.2	319974	390375	367306	83463.2	67312.2	73906.5	54409.6	66186.6	75744	62896.6	91581.1	56265.2	35036.5	57672.6	31935.1	22672.5	30916.2	70420.6	0.369322	0.687337	0.843032	1.0697	0.0972001	insig	0.267966	0.782744	0.921217	0.943526	-0.0838659	insig	1.49646	0.00153587	0.0576442
Apigenin-7-O-glucuronide	MWSHY0031	Flavones	447.09	271.06	446.085	C21H18O11	3	604539	500380	653754	2681.98	2681.98	2681.98	16251.2	514674	213431	88850.7	32548.5	28600.8	72739.7	29625.8	51065.5	447280	154233	56172.3	1.54503e+06	63322.5	13409.9	16281.4	777226	1.86744e+06	363730	1.12738e+06	1.57755e+06	1.54729	0.206629	0.47783	81.7412	6.35299	up	0.046585	0.625084	0.831698	2.17875	1.1235	insig	0.804531	0.259441	0.471405
Apigenin-7-O-rutinoside	pme0368	Flavones	579.17	271.06	578.164	C27H30O14	3	27040.9	35895	59418.6	22362.5	51688.4	35896.2	30943.2	34089.4	19988.9	45807.3	35945.8	59411.1	34749.1	19985.4	36613.6	55698.6	24762.4	65959.2	22286.1	25995.1	47592.2	3997.07	3997.07	3997.07	3997.07	3997.07	21046.2	0.527661	0.468745	0.69864	1.33173	0.413305	insig	0.255559	0.713209	0.886273	1.12764	0.173304	insig	1.509	0.0240624	0.145415
Baicalein 7-O-glucuronide	MWSHY0057	Flavones	447.09	271.06	446.085	C21H18O11	2	491639	541825	611955	2780.77	2780.77	2780.77	18282.2	567429	205859	68626.7	24491.5	24974.7	97924.8	35861.1	62491.9	437357	151616	42001.9	1.31804e+06	58393	22529.3	13903.9	904813	1.68134e+06	414176	824510	2.00749e+06	1.52434	0.220271	0.492945	75.6354	6.24099	up	0.0338042	0.691481	0.871783	1.76733	0.821571	insig	0.843492	0.227955	0.438877
Chrysin-5-O-glucoside	Zbsp005521	Flavones	417.12	255.07	416.111	C21H20O9	1	128428	149733	126071	23435	25455.9	26449.9	57497.9	54454.8	59986.8	649132	578210	629604	61956	61557.9	91147.4	43804.6	30410.6	36968.3	4687.01	4687.01	4687.01	4687.01	4687.01	4687.01	4687.01	4687.01	4687.01	1.39547	0.0839466	0.315489	1.47574	0.561438	insig	1.65117	0.000922629	0.044752	0.0817789	-3.61213	down	1.51915	0.00118341	0.0576442
Chrysin-7-O-glucoside	Lmyp005841	Flavones	417.12	255.06	416.111	C21H20O9	1	105348	125470	123115	24123	23927.3	21820.1	71752.3	72925.3	73985.2	689372	618366	695285	61389.6	62755.7	71615.2	42821.1	42068.5	42010.6	18034.7	6153.07	24673.8	1230.61	1230.61	1230.61	1230.61	1230.61	1230.61	1.60352	0.000499176	0.0770865	1.81622	0.860939	insig	1.47279	0.00832551	0.111442	0.223456	-2.16193	down	1.51919	0.00137225	0.0576442
Diosmetin-7-O-galactoside	pmp000579	Flavones	463.12	301.07	462.116	C22H22O11	3	364309	203329	393627	272862	227638	246040	287308	299180	311464	564289	635163	576651	331041	309210	259554	364605	296104	278738	234729	264957	344427	208066	190607	268360	219660	237586	240372	1.22087	0.11758	0.370694	1.2584	0.331594	insig	0.505002	0.641309	0.842475	0.940042	-0.0892034	insig	1.48375	0.000336019	0.0288976
Diosmetin-7-O-glucoside	Hmmp004965	Flavones	463.12	301.07	462.116	C22H22O11	3	328391	293410	390275	288515	222112	220082	246016	245320	319366	593636	646344	589062	272882	195595	268582	343614	257274	274048	215544	267455	240579	245262	210240	199902	168523	279577	181691	0.939315	0.239869	0.50717	1.19738	0.259881	insig	0.747988	0.380927	0.66216	0.892534	-0.164022	insig	1.50538	0.000118188	0.0165167
Diosmetin-7-O-rutinoside	MWSHY0190	Flavones	609.18	301.08	608.174	C28H32O15	3	38820.4	43432	32087.7	1236.99	1236.99	15225.4	15225.4	23706.5	20490.7	1236.99	1236.99	1236.99	29865.3	26042.1	21725.6	98354.2	12688.5	6184.94	24057.8	19026.4	71753.6	241732	19751.2	9919.8	27154.2	1236.99	1236.99	1.02589	0.380167	0.629271	6.62326	2.72754	up	0.827369	0.386272	0.664284	1.93256	0.950513	insig	1.31931	0.359669	0.571992
Hispidulin-7-O-glucoside	MWSslk237	Flavones	463.13	301.07	462.116	C22H22O11	3	319489	287539	314956	260337	218933	259579	369015	323878	387072	587709	553279	666453	304634	361117	385938	486326	367851	343060	252172	280696	239414	197608	163142	207762	196070	270840	247606	1.43547	0.0636024	0.283529	1.62041	0.696358	insig	1.52035	0.0145266	0.166235	0.7151	-0.483783	insig	1.50058	0.00256631	0.0717283
Ladanetin-6-O-β-D-glucoside	Hmzp004605	Flavones	463.13	301.08	462.116	C22H22O11	2	284116	325195	288229	210361	251029	178032	259018	256735	345733	508968	607913	672156	234801	200827	268183	437396	261302	249889	281836	204247	185956	217369	132497	182469	139470	236232	206530	1.08221	0.225721	0.498576	1.48351	0.56901	insig	1.03091	0.2027	0.493858	0.780092	-0.358284	insig	1.46558	0.00430918	0.0872493
Luteolin-4'-O-glucoside	Hmpp003270	Flavones	449.11	287.05	448.101	C21H20O11	1	1.85954e+07	1.85499e+07	2.47008e+07	3.91565e+07	3.47386e+07	3.74156e+07	1.67661e+07	1.91014e+07	1.33982e+07	1.55861e+07	2.00654e+07	2.30723e+07	2.84303e+07	3.2878e+07	2.06789e+07	2.58291e+07	2.85043e+07	2.61827e+07	1.96915e+07	1.6754e+07	1.85804e+07	9.00626e+06	9.37186e+06	9.36994e+06	7.64584e+06	6.26965e+06	7.76989e+06	1.55393	0.00435978	0.115228	0.723346	-0.467243	insig	0.762838	0.378708	0.659474	1.11692	0.15953	insig	1.4499	0.0412413	0.186671
Luteolin-7-O-(6''-malonyl)glucoside	pmp000587	Flavones	535.11	287.05	534.101	C24H22O14	1	78739.3	74176.4	65373.4	109711	197404	181456	51349.2	34236.8	54778.3	28469.6	15188.8	46576	82880.1	109546	97008.3	112969	86728.6	77596	160888	103840	115562	32695.5	29187.8	32353.2	36189.8	96492.2	45649.1	1.26422	0.106325	0.3523	0.567561	-0.817153	insig	1.53472	0.0322225	0.230962	2.7093	1.43792	up	0.32149	0.897266	0.937517
Luteolin-7-O-neohesperidoside	MWSHY0080	Flavones	595.17	287.06	594.159	C27H30O15	1	834268	893321	1.2202e+06	1.86126e+06	1.77222e+06	1.73554e+06	358905	391653	335285	426525	335084	358999	1.28143e+06	1.6635e+06	1.12239e+06	1.7589e+06	1.65695e+06	1.49846e+06	954880	860463	1.03448e+06	47418.8	47418.8	47418.8	481707	343107	237094	1.073	0.173238	0.452457	0.915308	-0.12767	insig	1.6343	0.0039177	0.0844042	2.62453	1.39206	up	1.51569	0.00697481	0.0956884
Madreselvin A	Cmhp002692	Flavones	641.17	317.06	640.164	C28H32O17	1	46381.2	84581.2	46245.5	27991.7	54810.9	47212.6	91744.6	82058.3	68333.5	77434.2	64495.5	90567.1	69351.4	59578.6	63152.6	84593	100024	81007.7	76244.2	83402.9	88817.9	14608.9	20695.5	18414.7	20750.5	15866.1	19074.4	1.40624	0.0125651	0.163766	2.04303	1.03071	up	0.259442	0.801711	0.931924	1.02614	0.0372227	insig	1.49257	0.0120853	0.108229
Nepetin-7-O-alloside	Hmgp002148	Flavones	479.12	317.06	478.111	C22H22O12	2	4.30836e+06	4.59282e+06	4.75996e+06	3.03918e+06	2.63335e+06	2.74022e+06	4.14137e+06	4.48717e+06	4.1833e+06	7.13835e+06	6.439e+06	5.29489e+06	4.54152e+06	3.6687e+06	3.73049e+06	3.89071e+06	4.1786e+06	3.33136e+06	3.14008e+06	3.88899e+06	3.35098e+06	2.52047e+06	2.8647e+06	1.62082e+06	2.00549e+06	2.19673e+06	2.14831e+06	1.42227	0.0388413	0.227384	1.35517	0.43847	insig	1.39055	0.049143	0.277146	0.810192	-0.303665	insig	1.41841	0.00544788	0.0885844
Nepetin-7-O-glucoside	Hmgp002036	Flavones	479.12	317.06	478.111	C22H22O12	2	3.30587e+06	3.39702e+06	4.51442e+06	2.62401e+06	2.65644e+06	2.48125e+06	3.54132e+06	3.33656e+06	3.75611e+06	5.65345e+06	7.47081e+06	5.93929e+06	4.5235e+06	3.41838e+06	3.39958e+06	3.6065e+06	3.67408e+06	3.35326e+06	3.05863e+06	2.71264e+06	3.2514e+06	2.05339e+06	2.03374e+06	2.32519e+06	2.22079e+06	1.93472e+06	2.01124e+06	1.57398	0.00288074	0.0999257	1.37004	0.454218	insig	1.315	0.0578197	0.308835	0.848475	-0.237057	insig	1.49567	0.0154005	0.121252
Nobiletin	mws0043	Flavones	403.14	373.1	402.132	C21H22O8	3	518078	524029	584993	160431	169517	145553	155474	150507	148844	149600	188760	147555	390494	251093	606742	542023	114718	105880	515020	273435	969679	449140	147492	254105	241218	327044	107881	0.253996	0.574629	0.776903	1.60382	0.681515	insig	1.41607	0.167071	0.452376	3.86551	1.95066	up	0.876993	0.301465	0.512996
Oroxin A	MWSHY0040	Flavones	433.11	271.06	432.106	C21H20O10	1	388585	478820	465926	131869	240994	178562	231943	211103	212986	1.6317e+06	2.03269e+06	2.80645e+06	440817	326812	430989	112205	152605	255718	180134	183631	96242	83495.6	62822.7	98058	101123	107281	60898	0.223382	0.856553	0.946986	0.943967	-0.0831921	insig	1.11963	0.143237	0.428939	0.701197	-0.512109	insig	1.50756	0.0264138	0.149418
Scutellarein-7-O-glucuronide	MWSHY0035	Flavones	463.09	287.06	462.08	C21H18O12	2	1.99442e+06	2.28245e+06	1.37124e+06	3.81137e+06	4.89372e+06	3.52297e+06	950349	1.29013e+06	1.08444e+06	1.19655e+06	1.0966e+06	1.61189e+06	1.85161e+06	2.54377e+06	2.84247e+06	2.62372e+06	2.99651e+06	2.48373e+06	3.01789e+06	2.28706e+06	1.70039e+06	953140	716761	596031	759873	1.1371e+06	837089	1.40605	0.0671001	0.293233	0.662735	-0.593496	insig	1.4676	0.0761399	0.333902	2.10692	1.07514	up	1.27069	0.0529992	0.20574
Tangeretin	mws0055	Flavones	373.13	343.09	372.121	C20H20O7	3	288503	284978	274628	101417	95759.8	89120.1	92591.4	88715.8	99375.7	98238	106642	116898	287935	146855	407296	513965	83471	59772.9	274035	128781	914728	188217	95751.6	134896	162622	181482	53933.5	0.42064	0.490416	0.71707	2.29555	1.19884	insig	1.20608	0.288605	0.577731	4.69407	2.23084	up	0.752716	0.35025	0.564097
Tetahydroxyflavone-7-O-glucuronide	pmn001702	Flavones	461.07	285.05	462.08	C21H18O12	2	797767	781458	969612	1.50897e+06	1.81127e+06	1.69534e+06	429064	709965	407495	540630	561880	732543	1.0953e+06	1.27834e+06	960089	1.78841e+06	1.43748e+06	1.0963e+06	1.07497e+06	922278	920816	413996	482955	382631	433849	291582	430303	0.774039	0.373838	0.625648	0.861752	-0.214655	insig	1.44523	0.0249488	0.211027	1.88685	0.915983	insig	1.2691	0.0740644	0.242827
Wogonin-7-O-glucuronide	MWSHY0184	Flavones	461.11	285.08	460.101	C22H20O11	2	216624	204056	232358	403.739	403.739	403.739	2018.7	249780	87823.6	403.739	403.739	403.739	20849.1	10543	29156.9	134024	48396.6	8803.29	537806	19985.1	4578.87	7654.99	266033	645639	80257.4	350167	731613	1.52258	0.228666	0.49925	157.878	7.30266	up	0.0171777	0.72462	0.889246	1.65587	0.727591	insig	1.36578	0.240375	0.452423
Yuanhuanin	Cmyp002064	Flavones	463.12	301.08	462.116	C22H22O11	2	334321	306937	321077	227794	289825	257913	251033	284119	278413	580865	633416	571549	312540	279553	279597	454126	312643	293245	267004	273850	267432	270607	163355	232823	227963	254493	205390	1.12921	0.194422	0.470732	1.36682	0.450825	insig	0.101899	0.880577	0.955844	0.993512	-0.00939066	insig	1.45236	0.0013155	0.0576442
3',5,5',7-Tetrahydroxyflavanone-7-O-glucoside	Lmsp004301	Flavanones	451.12	289.07	450.116	C21H22O11	2	761914	818848	578952	1.20165e+06	1.09239e+06	1.14447e+06	595150	567610	703478	794180	522255	1.08854e+06	798310	873655	634088	978403	1.14661e+06	851411	948714	809060	550285	375244	378904	234886	436418	353639	385932	1.04245	0.206027	0.47783	0.865617	-0.208199	insig	0.796513	0.335162	0.619529	1.23674	0.306547	insig	1.29741	0.092086	0.271441
6-C-Glucosyl-2-Hydroxynaringenin	Jmgn004021	Flavanones	449.11	269.05	450.116	C21H22O11	2	1.45018e+06	1.60227e+06	1.52017e+06	2.16762e+06	1.40459e+06	1.22972e+06	1.5625e+06	1.46238e+06	1.41561e+06	3.7808e+06	3.26795e+06	3.73705e+06	1.64021e+06	1.24385e+06	1.18785e+06	1.93221e+06	1.81449e+06	2.52797e+06	1.44469e+06	1.56125e+06	1.13743e+06	1.23796e+06	1.19973e+06	1.1684e+06	1.13045e+06	1.27586e+06	1.08878e+06	0.938989	0.251958	0.519452	1.3067	0.385925	insig	0.596691	0.522839	0.766324	0.933089	-0.099914	insig	1.51315	0.00420014	0.0872493
Artocarpanone	Ybnn006457	Flavanones	301.07	151	302.079	C16H14O6	3	147349	138811	159292	191549	188063	177298	129415	151560	125893	108761	92908.7	106667	125902	124897	128082	200777	203477	179604	366248	345371	408033	95773	79744.2	81406.7	62972.7	68660.7	75530.6	0.718429	0.373203	0.625648	1.04839	0.0681733	insig	1.63349	0.00199416	0.0583029	2.75188	1.46042	up	1.16714	0.0736787	0.242378
Butin-7-O-glucoside	HJN090	Flavanones	433.11	271.06	434.121	C21H22O10	2	226176	292421	258693	204550	174497	236096	196746	245362	240555	1.03554e+06	1.02457e+06	810866	440698	465640	437596	148367	254846	152833	254117	204128	181688	133562	80617.5	122734	102925	152801	113280	0.498905	0.648933	0.822713	0.903929	-0.145719	insig	0.454232	0.62093	0.830924	0.937406	-0.0932536	insig	1.49907	0.00552464	0.0885844
Eriodictyol-7-O-glucoside	MWS20145	Flavanones	451.12	289.07	450.116	C21H22O11	1	331658	356976	594761	768867	572169	530467	322799	250613	440356	307281	406626	462220	632886	683117	541545	702578	719067	484763	321492	430334	446074	300006	207156	240199	251733	177082	147116	0.0645401	0.917404	0.968424	1.01865	0.0266595	insig	0.708482	0.421491	0.697878	1.18163	0.24078	insig	1.23335	0.0668326	0.232046
Hesperetin-7-O-neohesperidoside	MWSHY0019	Flavanones	611.2	303.09	610.19	C28H34O15	3	160813	184313	269745	77065.6	59747.1	84139.6	53204.6	65573.4	42182.6	63132.1	61423.3	58155.1	136498	86599.5	227601	733850	81372.9	55702.4	131431	163284	555133	2.70165e+06	91513.6	68648.3	143308	100203	43314.8	0.652102	0.431859	0.664859	3.94169	1.97881	insig	1.39284	0.233712	0.529507	5.27985	2.4005	up	0.795527	0.414306	0.620072
Hesperetin-7-O-rutinoside	mws0036	Flavanones	609.18	301.09	610.19	C28H34O15	3	172587	166490	262523	18240.9	25525.8	28168.1	26941.5	17026.8	22158.8	23097.9	40116.9	15811.2	41376.4	51051.6	209344	756780	63198.4	30392.5	83857.4	54740.9	377929	47398.8	30426.4	51047.9	109511	74765.3	63670.1	1.00822	0.387595	0.633624	11.8214	3.56333	up	1.35053	0.282986	0.576599	7.81114	2.96553	up	0.989468	0.159767	0.353702
Naringenin-4'-O-glucoside	HJN087	Flavanones	433.12	271.06	434.121	C21H22O10	2	66272.9	120979	59578.6	30499.3	60486.1	80398.4	109126	44475.7	176906	139582	212721	297675	67743.3	55671.4	85118	63637.6	72790.2	38457.2	158376	43191.6	76075.4	44593.8	39630.1	37501.4	45931.8	46933.1	46495.7	0.146762	0.951111	0.979344	1.02043	0.0291748	insig	0.249509	0.748872	0.898534	0.840049	-0.251454	insig	1.46446	0.0608943	0.222243
Naringenin-7-O-glucoside	mws1179	Flavanones	433.11	271.07	434.121	C21H22O10	2	180343	168602	189827	94324.7	113191	92619.1	146083	192183	388024	479861	471606	438719	458978	242879	191169	221442	156769	142668	106117	110646	89613.4	105888	80724.3	68387.9	81910.1	69474.2	70041.3	1.414	0.0846322	0.316302	1.73548	0.795337	insig	1.30943	0.19896	0.487957	0.421838	-1.24524	down	1.5013	2.5851e-05	0.00722535
Neosakuranin	WaYn005089	Flavanones	447.13	285.08	448.137	C22H24O10	2	1.86897e+06	3.22874e+06	2.54255e+06	3.48862e+06	4.14467e+06	5.6789e+06	2.54366e+06	2.34145e+06	1.73559e+06	1.73423e+06	2.06143e+06	2.89251e+06	3.13697e+06	3.02944e+06	4.03412e+06	2.95041e+06	2.49372e+06	3.4477e+06	2.55932e+06	4.10775e+06	2.52614e+06	738125	994348	1.02385e+06	720935	1.10844e+06	1.16976e+06	1.20999	0.137892	0.400682	0.667947	-0.582195	insig	1.02885	0.238314	0.533626	1.38856	0.473586	insig	1.40268	0.0546142	0.208912
Pinocembrin-5-O-glucoside	Lcyp000688	Flavanones	419.13	257.08	418.126	C21H22O9	1	1.31376e+06	1.2258e+06	1.35216e+06	350902	369514	371743	766651	668593	797853	5.74299e+06	6.80997e+06	6.36928e+06	1.24633e+06	1.22041e+06	1.29505e+06	659315	605299	509469	266106	257222	260776	94449.8	73764.3	68823.9	58006.2	87370.5	76920.1	1.53427	0.0327553	0.219026	1.62438	0.69989	insig	1.6429	0.00625683	0.105323	0.351128	-1.50993	down	1.5172	0.00244785	0.0701716
Pinocembrin-7-O-(2''-O-arabinosyl)glucoside	HJN078	Flavanones	549.16	255.06	550.169	C26H30O13	2	17037.7	15184.1	24458.7	11919.2	25532.8	4475.6	13043.8	28084.8	27229.7	21089.8	16873.2	30360.6	17000.3	13499.1	25299.5	18729.1	16023.7	15183.6	22771.6	22602.4	7418.91	3389.01	16258.2	6860.66	10947.7	7829.43	13938.5	0.595461	0.709074	0.857377	1.19102	0.252194	insig	0.550808	0.502619	0.752687	0.772298	-0.372771	insig	1.15065	0.065583	0.22913
Pinocembrin-7-O-(6''-O-malonyl)glucoside	HJAP135	Flavanones	505.12	257.08	504.127	C24H24O12	3	11780.8	10359.8	10218.2	6154.92	7156.81	14443.1	13460.4	13040	23732.1	21191.4	21317.9	21454.7	8635.6	10519.4	8203.48	14408.4	13565.4	16769	4211.15	10597.6	8178.65	7386.92	6545.61	4925.02	4953.69	5471.95	5149.43	1.15219	0.151439	0.423419	1.61208	0.688919	insig	1.26874	0.104238	0.376158	0.457619	-1.12778	down	1.49069	0.00209407	0.0668906
Pinocembrin-7-O-glucoside	Lmyp004617	Flavanones	419.13	257.08	418.126	C21H22O9	1	1.26654e+06	1.30944e+06	1.40117e+06	350900	382236	342436	782897	819486	735664	6.18199e+06	6.16308e+06	6.08442e+06	1.12365e+06	1.2285e+06	1.24874e+06	529462	513199	536014	241482	220796	286578	68436.4	93350.3	73394.2	54836.3	61628.6	60146.4	1.58782	0.00097157	0.0829571	1.46776	0.553612	insig	1.63488	9.62026e-05	0.0209683	0.320291	-1.64254	down	1.51799	7.8842e-06	0.00431814
Pinocembrin-7-O-neohesperidoside	HJN076	Flavanones	563.18	255.07	564.184	C27H32O13	1	58616.7	74072.7	53171.8	29313.2	11635.3	27311.7	32225.6	25765.7	30709.3	286513	405343	321477	38260.7	109078	50473.8	40704.7	48026.7	45701.9	24429.7	28140.9	30128.8	1479.99	1479.99	1479.99	11388	7400.89	7399.93	1.25558	0.0444324	0.244331	1.96943	0.977775	insig	0.584716	0.480414	0.741305	0.932343	-0.101068	insig	1.5181	0.010814	0.106991
Pinocembrin-7-O-rutinoside	HJN079	Flavanones	563.18	255.07	564.184	C27H32O13	1	65394.5	94353.7	62084.9	23270.9	22544.9	18906.5	32873.2	33118.1	42164.7	240844	277262	333938	39662.9	57336.1	39882.7	44692.5	60424	33758.5	23270.9	26487.9	29918	15793.9	13288.1	9825.38	1965.08	1965.08	1965.08	1.44708	0.0814881	0.310831	2.1457	1.10145	up	1.33945	0.0695283	0.332245	0.736684	-0.440882	insig	1.51017	0.00961385	0.101555
Cyanidin-3-O-(6''-O-p-Coumaroyl)glucoside	Lmpp003789	Anthocyanidins	595.14	287.06	595.145	C30H27O13+	3	1.01963e+06	1.20341e+06	1.02836e+06	1.75348e+06	1.72393e+06	1.65098e+06	353167	581988	587321	359604	321331	576686	1.20644e+06	1.46862e+06	1.33801e+06	1.72497e+06	1.95498e+06	1.62832e+06	1.25233e+06	1.09413e+06	1.15661e+06	355427	335754	335712	278051	338553	494490	0.426942	0.605971	0.797898	1.03508	0.0497353	insig	1.534	0.0038975	0.0844042	2.30091	1.2022	up	0.648728	0.435585	0.638464
Cyanidin-3-O-glucoside	Zblp002068	Anthocyanidins	449.11	287.06	449.108	C21H21O11+	2	115660	187613	198550	220480	208209	208212	235361	274974	221610	149476	137375	242241	220458	339305	221816	164700	146840	131942	107510	127830	112262	85845.9	63860	124747	95777.6	145354	131770	1.51754	0.0109593	0.162014	0.696313	-0.522193	insig	1.61145	0.00820242	0.111133	0.474901	-1.0743	down	1.19151	0.107287	0.296164
Delphinidin-3-O-(6''-O-p-coumaroyl)glucoside	Lmpp003662	Anthocyanidins	611.14	303.05	611.139	C30H27O14+	3	4.10866e+06	3.82025e+06	7.33314e+06	1.54768e+07	9.29271e+06	1.20644e+07	2.83388e+06	3.67992e+06	2.60933e+06	2.06977e+06	3.89256e+06	2.31387e+06	9.58722e+06	6.06576e+06	5.48582e+06	8.28987e+06	7.24324e+06	6.77629e+06	4.01617e+06	4.33563e+06	8.67545e+06	4.8008e+06	5.71876e+06	8.27051e+06	6.69121e+06	2.94281e+06	2.69385e+06	1.35459	0.105959	0.3523	0.605676	-0.723383	insig	1.20868	0.217924	0.509337	1.86638	0.900244	insig	1.29973	0.0570265	0.215391
Peonidin-3-O-(6''-O-p-coumaroyl)glucoside	Lmpp003929	Anthocyanidins	609.16	301.07	609.16	C31H29O13+	3	27228.9	25552.8	30382.8	24689	26632.4	9338.89	1777	20153.9	1777	1777	16047.5	1777	20671.5	17894.6	21721.8	74814.8	8884.98	19028.9	8884.98	17244.9	66629.1	245376	16053.4	12346.5	19449.8	24095.8	17136	0.271564	0.56906	0.772196	1.69351	0.760015	insig	1.06651	0.329939	0.615038	3.91258	1.96812	up	1.05011	0.386246	0.595618
Petunidin-3-O-(6''-O-caffeoyl)glucoside	Lmpp003228	Anthocyanidins	641.15	317.07	641.15	C31H29O15+	3	42966.7	45583	38118.9	29952.9	21149.2	29951.3	63812.3	54688.7	53388.2	65109.1	69423.2	36466.4	47644.5	32552.1	29955.1	35276.2	57293.7	57293.7	19541.7	37762.3	31312.5	28593.2	24513.3	19063.5	13620.9	40367.2	23444.7	1.34391	0.0733585	0.295075	1.84895	0.886706	insig	1.42447	0.0171624	0.179881	0.515544	-0.955831	insig	1.32123	0.0773022	0.246408
3'-Methoxydaidzin-4'-O-glucoside	Lagp002418	Isoflavones	609.18	447.13	608.174	C28H32O15	2	32462.2	35931.7	49639.4	30558.9	22870.4	49236.5	25748.2	22387.9	44717.9	34692.8	30557.2	24623.3	28449.5	33575.1	9839.33	34696.1	16392.3	29101.8	53722.1	11894.9	28457.1	33323.3	31614.5	44249.5	70592.9	38102.6	47015.1	0.574231	0.480359	0.707672	0.781081	-0.356456	insig	0.198626	0.978563	0.995535	1.01314	0.0188345	insig	0.84389	0.266376	0.475863
Genistein-7-O-galactoside	Lmgp004731	Isoflavones	433.11	271.06	432.106	C21H20O10	1	86066.6	123582	99947.5	79339.8	47385.1	58222.4	76136.6	79429.2	82756.6	306734	449085	394883	99385.6	109237	66186.6	65084.7	74675.2	81075.2	60688.8	81654.4	54614.9	32749.9	41655.1	30906.2	54423.6	49078.4	39580	0.823175	0.338041	0.602884	1.19404	0.255855	insig	1.05522	0.230585	0.524958	0.826436	-0.275026	insig	1.50823	0.0134402	0.113835
Genistein-7-O-galactoside-rhamnose	Lmgp004474	Isoflavones	579.17	271.06	578.164	C27H30O14	3	32183	24759	28762.8	38342.6	34635.1	55598.9	37020.2	37252.2	28471.2	46799.2	41932.6	64363.6	43129.2	37131.1	54455	3961.98	22286.1	3961.98	34663.6	47031	24197.9	41153.3	25294.8	19852.6	23968.6	25278.8	19809.9	1.34662	0.0211654	0.193244	0.234958	-2.08953	down	0.00729539	0.8942	0.962651	1.03065	0.043553	insig	1.16854	0.0759346	0.245361
Sophoricoside	MWSslk002	Isoflavones	433.11	271.06	432.106	C21H20O10	1	341824	420922	347216	86637.2	53766.7	68018	94925.9	206280	122142	1.57124e+06	1.91469e+06	2.69306e+06	266806	294964	391679	113948	57123.4	118815	118108	89957.4	63563.9	9002.23	9002.23	45011.2	9002.23	9002.23	9002.23	0.768663	0.307795	0.578093	1.39086	0.475982	insig	0.967408	0.270072	0.564004	0.641622	-0.640205	insig	1.48128	0.0253612	0.148449
Tectoridin	MWSslk013	Isoflavones	463.12	301.09	462.116	C22H22O11	3	309220	306940	353649	267256	263581	229388	303517	276133	212236	538640	623251	603686	284791	252169	249926	338891	199688	295528	253312	347038	215012	221764	222808	197255	237182	229385	175723	0.341743	0.615988	0.802057	1.09718	0.133804	insig	0.0945849	0.878436	0.955844	1.02965	0.0421477	insig	1.50857	0.00227253	0.0672969
3,4,2',4',6'-Pentahydroxychalcone-4'-O-glucoside	Lmsn003297	Chalcones	449.11	287.06	450.116	C21H22O11	2	1.99173e+06	2.53898e+06	2.52372e+06	1.92748e+06	1.80366e+06	1.50289e+06	1.51106e+06	2.56737e+06	1.54552e+06	6.29109e+06	6.18848e+06	4.75827e+06	1.86106e+06	1.599e+06	2.07345e+06	2.01418e+06	1.92632e+06	1.73357e+06	1.96945e+06	1.59274e+06	2.10683e+06	1.57681e+06	1.57462e+06	1.52564e+06	1.67424e+06	1297345	1.29384e+06	0.697981	0.393943	0.637732	1.08407	0.116461	insig	0.140018	0.971079	0.992013	1.00801	0.0115149	insig	1.50418	0.0135977	0.114302
Carthamone	pmn001716	Chalcones	447.09	285.04	448.101	C21H20O11	1	1.66326e+06	2.19765e+06	1.76526e+06	2.89268e+06	4.08405e+06	4.53353e+06	2.00381e+06	1.60488e+06	1.32537e+06	1.80256e+06	1.22122e+06	2.37195e+06	2.54268e+06	3.25958e+06	2.392e+06	2.61973e+06	3.16777e+06	2.41739e+06	1.78367e+06	2.23139e+06	1.59258e+06	609189	806264	708049	508187	976887	936852	1.15804	0.139606	0.40355	0.712833	-0.488364	insig	0.645967	0.457259	0.736252	1.13652	0.184618	insig	1.38055	0.0775809	0.246408
Hydroxy isoliquiritigenin glucoside	Labn004865	Chalcones	433.11	271.06	434.121	C21H22O10	2	199740	304457	262034	154651	176412	232516	156003	146382	187554	966387	781832	787691	227911	324866	315978	164095	178018	221427	146737	150413	116602	95521	78349.1	89601.5	61060.6	146832	117669	0.0432428	0.999661	0.999661	0.99993	-0.000100862	insig	1.00771	0.198208	0.487322	0.844496	-0.243837	insig	1.51428	0.00605354	0.0914575
Okanin-4'-O-glucoside	Cmxp003975	Chalcones	451.12	289.07	450.116	C21H22O11	1	448120	456980	706594	1.27817e+06	930416	1.05924e+06	384827	594831	345584	639044	735754	666501	597304	710144	705908	640524	893392	698659	752052	588920	504531	509232	219304	431341	298621	203120	356879	1.32272	0.0576378	0.268815	0.6832	-0.549621	insig	1.07333	0.17789	0.463934	1.39258	0.477758	insig	1.16329	0.0648975	0.228236
3,5,7-Trihydroxyflavanone	mws0914	Flavanonols	271.061	151.003	272.068	C15H12O5	3	39401.1	36952.5	34810.1	59467.3	47053.5	49831.5	28408.7	30292.5	35601.1	25657.4	30965.8	21314.3	26463.1	22618.5	23047.6	57166.6	56315.5	58368.6	25427.1	16135.7	23747.9	6638.67	12936.9	19918	1327.73	1327.73	1327.73	0.915027	0.302322	0.571839	1.09913	0.136356	insig	1.27756	0.058508	0.309535	0.692567	-0.529974	insig	1.14091	0.0594971	0.220989
Aromadendrin-7-O-glucoside	Lmtn002796	Flavanonols	449.11	287.06	450.116	C21H22O11	1	2.16231e+06	2.69713e+06	2.46872e+06	2.61068e+06	1.72722e+06	1.71611e+06	2.06348e+06	2.62134e+06	2.07759e+06	4.45263e+06	4.29606e+06	7.23048e+06	2.12342e+06	2.22325e+06	1.88324e+06	2.43948e+06	2.41136e+06	2.80307e+06	2.15966e+06	1.90792e+06	1.60577e+06	1.73231e+06	2.22483e+06	1.84413e+06	1.72819e+06	1.53528e+06	1.75976e+06	1.04377	0.206267	0.47783	1.26427	0.338306	insig	0.996181	0.211767	0.502754	0.838954	-0.253336	insig	1.42515	0.067363	0.233164
Dihydrokaempferol-3-O-glucoside	Lmlp005236	Flavanonols	451.12	289.08	450.116	C21H22O11	2	557198	831215	780805	937886	1.55192e+06	1.4209e+06	457262	618381	479761	716249	546812	906631	904507	1.2335e+06	684830	1.11265e+06	1.46265e+06	1.0226e+06	975919	778043	672898	289761	417062	481343	363729	451508	384696	0.297728	0.675981	0.838261	0.920011	-0.120276	insig	1.38722	0.0613912	0.314311	1.56028	0.641801	insig	1.24925	0.0676295	0.233364
Taxifolin	mws0044	Flavanonols	303.05	125.02	304.058	C15H12O7	1	240648	266900	266897	211795	268156	260213	287567	187990	256575	410994	561354	533986	292143	223127	258913	363644	421075	335907	285695	270930	303235	122819	160514	129090	87778.2	82065.3	70274.7	1.4576	0.0179858	0.189973	1.51402	0.598389	insig	0.91438	0.282285	0.576599	1.17446	0.231998	insig	1.49104	0.0117826	0.108229
3,9-dihydroeucomnalin glucoside	Lamn006238	Other Flavonoids	477.13	315.09	478.147	C23H26O11	2	168286	186573	186569	93592.8	76832.6	126399	185944	180491	169719	337020	293027	348806	176758	246296	153029	195447	147549	147553	166164	150829	190213	100965	80466.5	58338.9	87259.8	67416	83251.9	1.34044	0.0408181	0.232435	1.65266	0.724786	insig	0.629167	0.499929	0.752088	0.946009	-0.0800743	insig	1.47845	0.000496917	0.0370369
Calyxanthone	Wbtn007675	Other Flavonoids	285.04	285.04	286.048	C15H10O6	1	35492.7	49878.8	43273.2	53758.8	69237.1	56553.6	42055.3	30150.1	42595.3	16420.3	23250.2	20429.1	37674.8	32095.4	17874.3	60570.5	59310	60829	43270.4	31422.2	30027.5	18967.5	12656.8	24284.7	16120.3	13526.6	10619.9	0.138807	0.94284	0.977173	1.00646	0.00928985	insig	0.461765	0.596094	0.810843	0.912191	-0.132592	insig	0.332386	0.742381	0.851263
Maesopsin	Lcsn003955	Other Flavonoids	287.05	125.03	288.063	C15H12O6	1	22431	12895.3	23798.6	36267.8	34701.8	20539.2	16621.5	10733.1	11786.8	32718.6	35719.9	21834.9	15897.1	10810	12713.2	30437.3	31369.8	44108.8	1178.78	14688.8	1178.78	1178.78	1178.78	1178.78	5893.89	1178.78	1178.78	0.563065	0.511864	0.726975	1.15744	0.210936	insig	1.10807	0.238715	0.533626	0.435507	-1.19923	down	1.51235	0.0206279	0.134865
Aureusidin-4-O-glucoside	Lmsp004915	Aurones	449.11	287.06	448.101	C21H20O11	1	2.31181e+07	2.43927e+07	2.13626e+07	3.26427e+07	3.84647e+07	3.58244e+07	1.58973e+07	2.17848e+07	1.88058e+07	1.84974e+07	1.75098e+07	3.59667e+07	2.31876e+07	3.24599e+07	2.81495e+07	2.78778e+07	2.77754e+07	3.22363e+07	2.22189e+07	2.08262e+07	1.33276e+07	6.84485e+06	9.44813e+06	8.4238e+06	7.35663e+06	7.88218e+06	8.09926e+06	1.31787	0.0478424	0.248539	0.821921	-0.282929	insig	0.078196	0.991229	0.995535	0.997961	-0.0029441	insig	1.36616	0.117211	0.306709
1-O-p-Coumaroyl-β-D-glucose	Lmsn003111	Phenolic acids	325.09	145.03	326.1	C15H18O8	1	1.3679e+07	1.14955e+07	1.08524e+07	2.39961e+06	2.85954e+06	2.59597e+06	8.56495e+06	8.17593e+06	1.02954e+07	3.0283e+07	3.65082e+07	2.82306e+07	1.82123e+07	1.53607e+07	1.48926e+07	6.51286e+06	4.6773e+06	4.69384e+06	6.11888e+06	7.50319e+06	1.08497e+07	5.81969e+06	6.00905e+06	5.63783e+06	5.68028e+06	5.24895e+06	7.24807e+06	1.52562	0.0426176	0.24052	2.02212	1.01587	up	0.529591	0.62151	0.830924	0.905149	-0.143773	insig	1.51242	0.00904245	0.101555
2,3-Dihydroxybenzoic Acid	mws0639	Phenolic acids	153.02	109.03	154.027	C7H6O4	3	136987	82336.8	197020	141029	119085	94947.1	109333	82579.5	69461.8	201460	90399.4	122649	362454	382091	351260	81471	73671	202324	306049	243408	127775	86085.5	153763	29877.3	90139.4	88337.2	95801.6	0.210374	0.986784	0.990244	1.00677	0.00973746	insig	1.38603	0.111045	0.386027	2.59105	1.37353	up	0.723033	0.378055	0.587851
2-(3,4-Dihydroxyphenethoxy)-6-(3,4,5-trihydroxycaffeoyl)-O-arabinopyranosyl-D-glucose	Zbfn004680	Phenolic acids	625.17	463.12	626.185	C28H34O16	3	379102	513778	471377	377903	468945	460216	385764	878018	357235	462518	414013	372407	374180	755693	523508	242618	294301	300541	331755	224873	186741	190831	209971	162124	238964	228141	309639	1.47598	0.0151918	0.180417	0.640718	-0.642238	insig	1.2103	0.221049	0.511636	0.458582	-1.12475	down	1.47524	0.00419444	0.0872493
2-O-Caffeoylmalic acid	Lmhn102068	Phenolic acids	295.05	179.03	296.053	C13H12O8	1	16612.5	23637.2	13047.7	1309.83	14399.9	1309.83	1309.83	1309.83	1309.83	1309.83	17546.8	1309.83	6549.14	13044.4	16995.2	9823.08	15505.7	15509.1	1309.83	1309.83	1309.83	13272.3	11002.3	9972.96	18280.1	15689.9	7958.75	1.10692	0.202679	0.475631	2.39948	1.26272	up	-	-	-	-	-	-	0.909323	0.478537	0.668714
2-β-D-Glucopyranosyloxy-5-hydroxyphenylacetic acidmethylester	Lakn003294	Phenolic acids	343.1	181.05	344.111	C15H20O9	1	408927	572885	485661	447388	403833	498654	464012	428281	484645	59975.4	59975.4	59975.4	471203	377628	299877	497288	637461	496768	401137	414025	607986	412919	439703	399837	522309	507155	433504	1.0779	0.175455	0.455036	1.20864	0.273388	insig	0.09267	0.841853	0.945728	1.03356	0.047622	insig	1.51861	0.00107525	0.057244
3'-p-Coumaroyl-sucrose	Zbfn002169	Phenolic acids	487.15	145.03	488.153	C21H28O13	3	24508.8	31959.4	17547.8	2887.74	2887.74	2887.74	18729.9	25570.1	30944	41540.3	56449.8	44081.4	40551.4	40476.4	48528.4	22417.5	15218	19393	19570.3	17544.8	27170.8	26674.7	14438.7	27167.5	2887.74	2887.74	2887.74	1.60259	0.0163503	0.183322	6.58282	2.71871	up	0.600804	0.472221	0.740931	0.854365	-0.227076	insig	1.30278	0.0169766	0.124979
3,4,5-Trihydroxy-6-[[3-(4-methoxyphenyl)oxiran-2-yl]methoxy]oxane-2-carboxylic acid	Wdtp003420	Phenolic acids	357.12	177.05	356.111	C16H20O9	3	54646	33652.6	46633.5	40674.8	8717.95	36237.7	57751.4	49178.6	27366.9	90578.7	88559.1	89378.2	51664.1	33687.3	47886.1	41454.4	25889.1	42317.5	45302.9	56148.7	30755.7	38134.7	29527.1	31984.3	10834.4	18008.3	37534.1	0.599308	0.529742	0.740903	1.28063	0.356855	insig	0.00485163	0.955336	0.980941	0.98444	-0.0226247	insig	1.50136	0.00131744	0.0576442
4-(3,4,5-Trihydroxybenzoxy)benzoic acid	Lmyn003835	Phenolic acids	289.04	137.02	290.043	C14H10O7	3	535671	711872	518626	252184	287767	377468	544537	307813	241470	1.51334e+06	1.11253e+06	1.26485e+06	560709	702812	630811	304702	502902	599245	545625	475143	389211	317156	400723	473658	302086	611935	497542	1.05433	0.191846	0.469052	1.53349	0.616814	insig	0.830004	0.381534	0.66216	1.28904	0.366299	insig	1.47608	0.00895425	0.101555
4-O-β-D-glucopyranosylferulic acid	Hmhn003518	Phenolic acids	355.1	175.04	356.111	C16H20O9	1	217935	217992	277471	148364	150661	170975	130281	273536	146571	541265	426524	578354	301170	367411	331469	188559	166906	168064	169226	249170	249521	265789	257095	163433	142971	173302	209354	1.08602	0.150628	0.422216	1.11389	0.155611	insig	0.671614	0.506503	0.75529	1.21354	0.27922	insig	1.39023	0.0090621	0.101555
5'-Glucosyloxyjasmanic acid	Lmzn001582	Phenolic acids	387.17	207.1	388.173	C18H28O9	3	72941.1	78709.4	104936	55374.6	52257.3	50428.1	94267	86742.3	88131.3	67464.8	10085.6	10085.6	69864.1	67932.3	60288.8	75246.9	10085.6	10085.6	80469.2	74539	79236.8	66311.6	79830.6	89187.6	94103.4	95590	72349.2	0.953376	0.437909	0.67138	0.603683	-0.728137	insig	1.48076	0.0185456	0.189029	0.870344	-0.200342	insig	1.12467	0.111312	0.300205
5-(2-Hydroxyethyl)-2-O-glucosylphenol	Hmtn001120	Phenolic acids	315.11	153.06	316.116	C14H20O8	1	2.60419e+06	2.87966e+06	3.36369e+06	7.36215e+06	4.88169e+06	5.95973e+06	2.48269e+06	1.94539e+06	2.51786e+06	1.73376e+06	2.21306e+06	1.96888e+06	4.31341e+06	4.63605e+06	3.16629e+06	4.09792e+06	3.69513e+06	3.42203e+06	2.68308e+06	1.91203e+06	2.54033e+06	1.95797e+06	1.27444e+06	1.71033e+06	1.84633e+06	1.85175e+06	1.83458e+06	1.42037	0.0742653	0.295075	0.616092	-0.698782	insig	0.137185	0.84443	0.945728	1.02728	0.0388338	insig	0.830226	0.261001	0.471405
6-O-p-Coumaroyl-β-D-glucose	Lmfn003035	Phenolic acids	325.09	145.03	326.1	C15H18O8	1	1.20375e+07	9.15866e+06	1.01488e+07	2.05278e+06	2.35686e+06	1.96029e+06	6.19557e+06	7.3559e+06	7.89474e+06	2.72027e+07	3.10789e+07	2.78475e+07	1.53229e+07	1.50399e+07	1.39767e+07	4.66614e+06	4.41323e+06	3.97804e+06	5.68568e+06	5.17681e+06	8.84225e+06	5.42885e+06	5.46421e+06	4.81141e+06	4.48152e+06	4.78809e+06	5.66159e+06	1.58213	0.00172175	0.0999257	2.04986	1.03552	up	0.473723	0.677072	0.864374	0.918798	-0.12218	insig	1.5155	0.00201364	0.0662131
Caffeoyl(p-Hydroxybenzoyl)tartaric acid	Lmhn002574	Phenolic acids	431.06	137.03	432.069	C20H16O11	3	19962	20995.5	21207.7	2987.31	20807.8	2987.31	19844.3	29943.2	19524.5	25709	34939.7	18875.2	36335.9	19543.5	35285.8	14936.6	21034	23707.2	15337.2	39916.5	30380.5	23588.3	25466.4	25709	26868.1	25943.9	36501.3	1.10438	0.198011	0.474713	2.22824	1.15591	up	0.401248	0.543994	0.784975	1.23549	0.30508	insig	0.128917	0.766785	0.864179
Cimidahurinine	pmn001553	Phenolic acids	315.11	153.06	316.116	C14H20O8	1	4.62778e+06	6.25229e+06	7.18576e+06	1.08285e+07	1.19005e+07	1.18574e+07	4.40564e+06	4.86822e+06	5.47667e+06	3.53357e+06	4.69233e+06	5.39171e+06	8.10344e+06	1.00686e+07	6.72069e+06	1.01333e+07	7.73779e+06	7.69382e+06	4.8558e+06	3.69132e+06	5.93405e+06	4.14041e+06	2.98223e+06	4.02352e+06	3.57018e+06	3.73332e+06	3.36634e+06	1.3693	0.0482021	0.248539	0.73916	-0.436041	insig	0.180145	0.908723	0.967042	0.981739	-0.0265883	insig	0.782053	0.285452	0.497095
D-Threo-guaiacylglycerol-7-O-β-D-glucoside	Lmzn001983	Phenolic acids	375.13	135.05	376.137	C16H24O10	2	185543	191800	236120	279692	379601	284142	174437	161743	174432	136161	191014	238646	261870	279666	234394	238582	264352	250525	158721	159456	168447	126540	113468	139420	146883	120676	90774.8	1.15893	0.186529	0.466323	0.798632	-0.324397	insig	0.999101	0.209123	0.500646	0.953023	-0.0694172	insig	1.11788	0.164309	0.360164
Ethyl p-methoxycinnamate	MWSmce577	Phenolic acids	207.1	161.06	206.094	C12H14O3	2	83429	44268.1	69389.3	95037.3	143425	109656	140408	166081	135777	64985.5	27796.5	32670.6	34694.4	29507.2	46333.4	29289.7	41687.1	30890.2	97048.1	158334	105583	39120.8	41476.4	31532.6	75832.8	54934	73844.6	1.55847	0.0228063	0.193244	0.292621	-1.77289	down	0.927248	0.296361	0.579247	0.816173	-0.293053	insig	0.13249	0.744104	0.852365
Furo(2,3-f)-1,3-bewnzodioxole	Lajp003510	Phenolic acids	271.06	149.02	270.053	C15H10O5	1	171166	213731	271937	154908	107160	128588	121959	159390	76247.6	300475	477391	237562	212043	172786	109836	80366.1	145998	179484	127250	73674	123172	82537.2	92756.7	133348	204429	127262	108498	0.017574	0.885555	0.952893	1.03889	0.0550401	insig	0.246285	0.726764	0.889246	0.906316	-0.141913	insig	1.39599	0.0755767	0.245361
Ginkgoside A	Xmyn004302	Phenolic acids	449.24	259.063	450.21	C20H34O11	3	858613	1.32705e+06	1.88257e+06	933378	1.19505e+06	1.2917e+06	1.26486e+06	1.01891e+06	1.07665e+06	3.99445e+06	2.64662e+06	3.45789e+06	1.23704e+06	1.1749e+06	1.16685e+06	1.23034e+06	1.2114e+06	1.14715e+06	1.38378e+06	1.3617e+06	1.42517e+06	859657	864971	820064	1.02107e+06	932176	911180	0.451026	0.655289	0.82562	1.04935	0.0694894	insig	1.41225	0.06035	0.314311	1.24111	0.311635	insig	1.496	0.0232386	0.144724
Grevilloside G	Labn002264	Phenolic acids	315.11	153.05	316.116	C14H20O8	1	2.54175e+06	3.47656e+06	2.9226e+06	5.29644e+06	4.75044e+06	4.91059e+06	2.24028e+06	2.2687e+06	2.2993e+06	2.32064e+06	2.62273e+06	2.69505e+06	4.26194e+06	4.84933e+06	3.42262e+06	4.11986e+06	3.87964e+06	3.7025e+06	2.41749e+06	2.70204e+06	2.77008e+06	1.56573e+06	1.80162e+06	1.63084e+06	1.82624e+06	2.06049e+06	1.79486e+06	1.51976	0.00723766	0.139761	0.782352	-0.354111	insig	1.42764	0.0758272	0.333902	1.15883	0.212664	insig	1.45857	0.00528278	0.0885844
Hydrangeifolin I	Lmyn002435	Phenolic acids	415.16	253.07	416.168	C19H28O10	2	14604.8	28239.8	11950.4	12854.1	27871.9	33596.2	38706.6	16689.8	15407.5	19911.9	25221.3	17988.8	9300.09	7972.94	15489.6	14602.6	26546.6	11506.9	23120.6	34832.6	13275.6	24383.4	21234.6	10625.3	11950.4	33544.7	24517.2	0.633149	0.405486	0.645753	0.708483	-0.497195	insig	0.0462579	0.989184	0.995535	1.006	0.00863121	insig	0.432846	0.658367	0.798324
Isochlorogenic acid C	MWSmce328	Phenolic acids	517.13	163.04	516.127	C25H24O12	1	18148.4	15635.7	16531	1273.38	24752.3	1273.38	29955.2	10251.9	11728.2	18241	19267.1	80737	1273.38	1273.38	14335	1273.38	34572.4	1273.38	14257.7	14272.4	6366.88	1273.38	1273.38	20343.5	1273.38	244497	1273.38	0.061076	0.822654	0.926641	1.35972	0.44331	insig	0.61003	0.475253	0.740931	0.671932	-0.573612	insig	1.11595	0.2602	0.471405
Methyl gallate	MWSmce230	Phenolic acids	183.03	124.02	184.037	C8H8O5	3	19565	28788.7	40965	13680.3	32976.1	27842.7	35421.4	20498.7	30066.1	2736.05	2736.05	2736.05	2736.05	2736.05	2736.05	2736.05	2736.05	15505.7	31491.2	26055	33585.1	2736.05	2736.05	2736.05	2736.05	2736.05	21520.2	1.2433	0.0730707	0.295075	0.281586	-1.82835	down	0.345145	0.749924	0.898534	1.05984	0.0838411	insig	-	-	-
Plantagoside	MWSprf134	Phenolic acids	467.12	305.07	466.111	C21H22O12	3	1.75542e+06	1.71923e+06	1.43684e+06	2.3433e+06	2.3369e+06	2.23473e+06	1.76193e+06	1.15562e+06	1.73201e+06	1.36147e+06	1.17421e+06	1.79873e+06	1.61186e+06	1.86542e+06	1.78312e+06	1.88616e+06	1.7391e+06	1.6799e+06	1.61341e+06	1.60424e+06	1.20544e+06	896402	793183	1.05531e+06	786391	624668	1.10025e+06	1.55351	0.00382747	0.110472	0.767205	-0.382316	insig	0.200887	0.76969	0.912608	0.951292	-0.07204	insig	1.26374	0.087577	0.266063
Salirepin 6'-O-p-Coumarate	WaYn004639	Phenolic acids	447.129	163.04	448.137	C22H24O10	3	20079.4	25099.2	16316.4	17573.2	40151.2	46551.3	12833	18826.3	27678.7	17573.2	12551.7	16316.4	13841.3	31358.8	16812.4	12586.7	30115.3	25099.2	15063.3	18118.1	11301.8	8795.3	5040.73	13808.3	1008.15	7772.64	1008.15	0.729627	0.313671	0.587141	0.650211	-0.62102	insig	0.727296	0.377945	0.659474	0.749657	-0.415698	insig	1.05021	0.116935	0.306709
Sinapinaldehyde	Lmtp004382	Phenolic acids	209.08	149.06	208.074	C11H12O4	3	66830.6	72478.9	41199.8	13311.5	41609.6	37086.2	42328.5	28814.1	32009.6	35209.6	78040.9	32464.6	24734.2	67235.2	23475.2	37344	37344	20110.5	44903	80276.8	18437.1	2662.3	2662.3	2662.3	57503.6	26795.9	68237.4	0.206842	0.934228	0.975036	1.03034	0.0431154	insig	0.325014	0.532934	0.777236	1.39228	0.477452	insig	1.48967	0.0896338	0.268137
Syringaldehyde-4-O-glucoside	Zmln000899	Phenolic acids	343.11	181.05	344.111	C15H20O9	2	280916	185980	279892	173171	412160	181616	28686	28686	28686	163661	210210	484364	28686	28686	28686	28686	28686	28686	28686	28686	28686	28686	28686	28686	350198	143430	150882	1.5567	0.101247	0.342635	0.112209	-3.15575	down	-	-	-	-	-	-	1.45562	0.123677	0.315686
Vanillic acid methyl ester	Lmqp002627	Phenolic acids	183.07	77.04	182.058	C9H10O4	2	555143	711960	508221	519589	524970	432889	680494	562179	582296	542127	586219	2.29738e+06	610535	2.06469e+06	619573	639081	612517	675967	748283	683899	648723	86577.9	86577.9	86577.9	604594	559220	586380	1.43618	0.0189427	0.191149	1.30466	0.383673	insig	1.1171	0.145613	0.432109	1.14024	0.189338	insig	1.41112	0.209353	0.41647
p-Coumaric acid methyl ester	mws1195	Phenolic acids	179.07	147.04	178.063	C10H10O3	3	23893.1	38182.6	41852.5	19164.9	21324.2	16406.9	32894	36872.4	29444.1	60071	74354.7	81724.8	59322.7	47552.5	51862.3	21399.3	18509	28024.3	28372.6	24505.4	27463.3	19801.1	23978.9	26108.5	10929.8	21137.1	26375.3	0.820731	0.328997	0.596975	1.19398	0.255777	insig	1.3197	0.0798118	0.338438	0.809806	-0.304352	insig	1.48531	0.0114819	0.108229
p-Coumaric acid-4-O-glucoside	Yaap002576	Phenolic acids	327.11	147.04	326.1	C15H18O8	1	730047	803404	593676	169057	243357	294231	621764	523960	537932	2.19594e+06	1.8108e+06	2.01227e+06	1.07012e+06	1.08517e+06	1.14322e+06	296915	303905	360901	447114	452934	438525	279170	303597	355888	346351	307394	379584	1.11883	0.129718	0.39021	1.36097	0.444633	insig	1.49277	0.0613021	0.314311	0.795039	-0.330902	insig	1.51252	0.00318947	0.0810416
p-Hydroxyphenyl 6-O-(E)-caffeoyl-β-D-allopyranoside	Ymjm000147	Phenolic acids	433.11	161.02	434.121	C21H22O10	3	15073.3	12563.8	15071.3	13816.3	22601.3	14927.5	12505	16325	19209.9	18836.3	8789.2	12562.9	1757.84	1757.84	24565.4	1757.84	1757.84	1757.84	35153.8	17484.5	10051.7	16328.8	27178.3	27623.8	10334.4	9994.07	16656.5	1.5978	0.0308531	0.216753	0.102707	-3.28339	down	0.321106	0.583644	0.803505	1.30496	0.384001	insig	1.10058	0.0974284	0.279295
Ala-Arg-Gly	MW0144472	Amino acids and derivatives	303.18	257.04	302.17	C11H22N6O4	3	81896.6	74464.5	71908.8	105945	122101	122651	83774.5	105070	78093	49698.3	40741.3	72970.7	80145.4	147655	132038	90880.7	73834	71005.9	75309.5	65320.3	60094.5	40072	50203.4	47492.8	45403	88033.5	38343.8	1.46845	0.0101798	0.162014	0.672149	-0.573148	insig	1.29526	0.0967967	0.360876	0.751954	-0.411284	insig	0.561694	0.472425	0.665203
Allysine	pme3351	Amino acids and derivatives	144.07	126.06	145.074	C6H11NO3	3	11421.2	7650.12	10198.7	14049.2	1530.02	1530.02	16716.4	14820.5	11250.4	1530.02	1530.02	1530.02	9281.21	12226.4	16173	17863.4	10710.2	17645.3	15527.2	22862.3	12706.6	22582.5	14764.4	13561.2	12656.4	19497.7	11252.2	1.14432	0.131423	0.391687	2.7014	1.43371	up	0.593481	0.477165	0.740931	1.19419	0.256029	insig	1.50667	0.0319509	0.165376
Hyp-Ser	MWS201398	Amino acids and derivatives	219.1	86.06	218.09	C8H14N2O5	3	40918.7	38414.1	46774.6	20881.4	26727.3	17317.1	55946.7	67636	54278.6	35208.3	37585	47797.6	34743.1	41755.3	42920.4	49450.1	51778.3	41760.9	51774	43431.7	61000.3	34241.3	49275.9	40921.2	27561.4	44637.5	34245.9	1.52126	0.00321684	0.108203	2.20235	1.13904	up	0.809348	0.336725	0.619529	0.878246	-0.187304	insig	0.153407	0.836417	0.897695
L-Aspartic acid	MWSmce609	Amino acids and derivatives	134.04	74.02	133.037	C4H7NO4	2	1.01323e+06	1.20345e+06	1.17189e+06	1.15666e+06	677045	1.33396e+06	1.07246e+06	1.18545e+06	1.2566e+06	1.36643e+06	1.19715e+06	1.24441e+06	1.26646e+06	327491	94554.6	1.06663e+06	1.109e+06	1.01506e+06	1.23855e+06	1.15664e+06	1.0351e+06	1.06608e+06	1.26826e+06	1.07793e+06	1.33846e+06	1.42127e+06	1.35744e+06	0.172596	0.972502	0.986984	1.00727	0.0104469	insig	0.286174	0.742907	0.898534	0.976039	-0.0349892	insig	0.96068	0.190417	0.392779
Methyl 3-aminopropanoate	MWSmce585	Amino acids and derivatives	104.07	59.01	103.063	C4H9NO2	2	352650	369126	427272	686071	612515	621245	767080	585613	845436	103836	91480.6	103086	124965	124423	146669	426315	510891	430964	212329	80346.4	132664	194381	148332	103826	599495	679483	549678	1.50119	0.00742875	0.139761	0.712651	-0.488732	insig	1.55858	0.00675386	0.106665	0.193501	-2.36959	down	1.0765	0.197153	0.400032
N,N-Dimethylglycine	pme3033	Amino acids and derivatives	104.071	58.0651	103.063	C4H9NO2	2	516977	542950	462667	899884	785283	1.00629e+06	1.1194e+06	975369	859737	153276	134912	183610	192725	216185	238805	612496	636142	678690	360299	236293	222886	284052	220392	217876	1.14867e+06	809098	734103	1.4601	0.0474273	0.248539	0.71609	-0.481787	insig	1.59914	0.00293202	0.0757553	0.277365	-1.85014	down	1.3126	0.0396645	0.18249
N-Acetyl-L-threonine	pme3382	Amino acids and derivatives	160.06	98.02	161.069	C6H11NO4	3	19235.2	18434.8	18013.9	15516.6	28187.7	23858.5	19617.5	18862.9	10523.5	2104.69	2104.69	2104.69	2104.69	2104.69	2104.69	37759.4	22439.1	20946.3	25678	17178.4	10863.2	2104.69	2104.69	2104.69	17260.3	21186.5	13504.7	0.532602	0.530933	0.740989	1.20103	0.264268	insig	0.175394	0.778933	0.918678	1.09623	0.13255	insig	-	-	-
N-Ethylglycine	MWS00204g	Amino acids and derivatives	104.07	58.07	103.063	C4H9NO2	2	509193	580051	546490	885812	776220	890181	942615	895700	1.05308e+06	189533	185182	233371	215900	168914	199401	619049	576812	515014	346057	252212	219535	233180	244693	217529	749028	762137	766407	1.52602	0.00486643	0.115228	0.67035	-0.577015	insig	1.61202	0.000408709	0.0363234	0.282841	-1.82194	down	0.985451	0.191438	0.393433
O-Acetyl-L-homoserine	MWS201054	Amino acids and derivatives	162.08	56.05	161.069	C6H11NO4	3	45887.7	39092.7	43435	25888.2	32292	35695.2	48395.2	30778.3	25899.4	50646.2	39946.6	41825	43030.4	37392.7	37582.5	38241.4	39092.7	24228.2	35205.5	54445.9	76258.4	4845.64	4845.64	4845.64	33413.3	36746	45892.2	0.281818	0.67665	0.838261	1.08188	0.113545	insig	0.999242	0.22961	0.524889	1.579	0.659009	insig	1.51605	0.00697246	0.0956884
O-phosphate-L-tyrosine	MWS20633g	Amino acids and derivatives	262.05	216.04	261.04	C9H12NO6P	3	33608.4	14008.4	26554.1	24280.3	14312.1	13420.7	24276	18676	27073.2	2199.15	2199.15	2199.15	15876	19608.4	20146.5	15207.7	21461.4	10995.7	20060.4	19608.4	11208.4	19608.4	21977.7	17740.8	28008.4	21476	13077.9	0.270756	0.769754	0.898293	0.9164	-0.12595	insig	1.01229	0.169275	0.454263	0.726555	-0.460856	insig	1.51683	0.00482977	0.0885844
Phenylalanylleucine	MW0109179	Amino acids and derivatives	301.16	245.05	278.163	C15H22N2O3	3	27345.8	21307.8	25225.2	22478.4	22437.4	19126.2	12194.1	2138.4	2138.4	11082.3	10765	16260.1	14700.2	2138.4	2138.4	20323.1	12197.1	20323.1	14222.3	18467	16034	20038	20038	10858.8	10692	28680.2	18463.7	0.833146	0.302452	0.571839	0.825136	-0.277297	insig	1.27912	0.0709931	0.332245	2.95814	1.56469	up	0.736727	0.308422	0.521657
Pro-Met-Ser	MW0155948	Amino acids and derivatives	334.15	137.06	333.136	C13H23N3O5S1	3	692622	651319	637416	1.09151e+06	1.27504e+06	1.33317e+06	475874	519283	475928	420748	552784	541883	822674	901493	930063	924148	809864	779409	507402	570520	569533	353747	365571	338967	433557	332031	495635	1.48854	0.0152785	0.180417	0.679355	-0.557762	insig	1.25366	0.0897345	0.352798	1.11989	0.163358	insig	1.35062	0.0648523	0.228236
Ser-Arg-Met	MW0156648	Amino acids and derivatives	393.19	349.13	392.184	C14H28N6O5S1	3	14857.5	22278.8	14460.8	14458.8	9911.19	12384.7	9911.04	6201.08	18569.9	8673.57	31449	14855.1	14460.8	12383.2	8671.83	12388.6	3906.8	18569.8	13955	20292.8	13374.7	15661.6	25294.8	25298.3	42157.9	13957	23516.6	0.367247	0.898521	0.957158	0.948592	-0.0761405	insig	0.830751	0.382038	0.66216	1.37312	0.457456	insig	0.529322	0.6532	0.794644
Val-Val	Zbqp003189	Amino acids and derivatives	217.15	144.08	216.147	C10H20N2O3	3	88972.2	93119.8	88454.3	47178.6	50586	65537.9	148158	121860	166002	96582.3	108141	105777	65820.1	70393.1	44847.3	87371.2	73591.3	71287.4	139262	90832.9	77092.7	95248.7	65588.9	75957.8	109684	126475	132588	1.34959	0.0389216	0.227384	1.42221	0.508131	insig	1.13551	0.142343	0.428573	0.704528	-0.505272	insig	1.17864	0.0901786	0.268137
γ-Glu-Cys	pme2563	Amino acids and derivatives	249.06	128.04	250.062	C8H14N2O5S	3	29566.6	29649.6	23491.7	13627.8	11749.4	15695.9	8907.09	21925.6	27231.9	30449.9	39927.7	35259.3	12452.1	12533.6	19266	41419.3	36013.6	25645.3	31252.7	40004.3	36062.1	23241.8	17701.8	27402.9	12620.7	10992	12076.3	1.51489	0.0400127	0.231324	2.50963	1.32747	up	1.1828	0.0765513	0.333902	1.84827	0.886176	insig	1.26014	0.0339118	0.16794
γ-Glu-Trp	Zmmp003443	Amino acids and derivatives	334.14	188.07	333.132	C16H19N3O5	1	108980	110261	88826.4	36505.9	30779.5	56428.2	180774	128210	147440	87188.8	58411	67958.8	38940.2	25649	24371.4	73085.5	70533.3	62832.1	169236	189746	118010	65701.9	79095.5	62052.4	68136.2	85904.3	62828.3	1.33129	0.0558359	0.267146	1.66878	0.738794	insig	0.161082	0.808313	0.931924	1.04506	0.0635903	insig	0.131635	0.834888	0.897695
5'-Methoxyisolariciresinol-9'-O-glucoside	Lmmn002260	Lignans	551.21	389.17	552.221	C27H36O12	2	28988.4	29213.5	15050.3	18553.3	33614.3	34660.4	3010.05	23188.1	3010.05	22030.3	25507.3	44527.3	42138.8	21034.5	42744.2	39705.8	28984.3	35938.3	53892	26580.4	20875.9	35938.3	3010.05	3010.05	37250.9	34660.4	22000.9	0.713911	0.395196	0.638527	1.20501	0.269043	insig	1.23343	0.13108	0.413317	3.46985	1.79488	up	0.979204	0.279968	0.490603
Dihydrobuddlenol B glucoside	Lazn004986	Lignans	747.28	585.23	748.294	C37H48O16	2	33693.6	36110.8	40917.3	22869.8	38515.1	34589.6	21282.2	31008.3	24432.3	31290.8	32154.2	52239.9	39727	49899.8	54856.9	38411.5	47523.3	26483	60539.9	43763.5	52947.8	38020.8	35055.5	43956.7	40944.2	56771.5	27435.6	0.50848	0.517948	0.731453	1.17133	0.228147	insig	1.53311	0.0146634	0.166235	2.0496	1.03534	up	0.15066	0.955538	0.969412
Eucommin A	pmn001371	Lignans	549.2	387.15	550.205	C27H34O12	1	53946.4	49277.6	32625.2	5535.75	31372.1	5535.75	40248	38894.4	33968.3	49792.5	33873.8	40151.2	59115.1	28858.3	30852.4	27678.7	50183.4	33878.3	62729.2	45600.5	53911.9	28723.1	33968.3	32629.5	44021.3	56021.8	32543.5	1.18465	0.105966	0.3523	2.63268	1.39653	up	1.41683	0.06544	0.328589	1.43436	0.520408	insig	1.0914	0.16734	0.361868
Isolariciresinol	Lhbp111734	Lignans	361.16	137.06	360.157	C20H24O6	1	46789.8	45778	65090.8	54495.5	34907.1	62138.7	35160.8	38091.6	43948.8	29608.7	26566	44387.2	23934	35096.8	24972.5	38030.9	26372.8	46890.3	57117.8	36067.2	49183.6	37227.3	53117.3	54495.5	58496.6	61524.8	54088.3	0.86317	0.258862	0.523382	0.734414	-0.445335	insig	0.851088	0.306071	0.586283	1.21474	0.280644	insig	1.04003	0.131771	0.325929
Lariciresinol-4'-O-glucoside	HJN083	Lignans	521.2	359.15	522.21	C26H34O11	2	40315.5	26646.1	39050.7	5329.22	5329.22	5329.22	49085.1	35523.5	27048.7	5329.22	5329.22	35415.2	30580.3	48469	28545.8	5329.22	5329.22	5329.22	5329.22	5329.22	57937.8	40035.2	39003.5	35895	5329.22	5329.22	5329.22	-	-	-	-	-	-	0.93711	0.50749	0.75529	0.614347	-0.702875	insig	1.1038	0.147312	0.349253
Methoxy-erythro-Guaiacyl glycerol β-threo-syringyl glycerol ether	Lazn003560	Lignans	469.17	195.07	470.179	C22H30O11	2	38343.4	54918.4	49732.4	40413.3	37305.3	37881.6	62561.6	34197.3	72333	19692.2	27976.8	26350.1	40309.3	47656.6	34224	41341.6	32127.4	46621.8	40406.8	53932.5	64010.7	45594.4	43402.3	61131.3	38238.5	51252.9	46780.7	0.196094	0.760432	0.894152	1.03885	0.0549817	insig	0.108389	0.804232	0.931924	0.936473	-0.0946907	insig	1.39512	0.0293951	0.160779
Tracheloside	MWSprf094	Lignans	549.2	387.14	550.205	C27H34O12	1	28862.2	47673.4	63982.3	22589.3	40147.4	42653.1	25492	28858.4	30183.5	32625.2	32617.1	40151.2	33967.6	30119.3	52991.8	49056.5	87813.4	47673.4	46420.4	63395.7	61480.5	31372.5	30195.3	22592.3	55342.6	64504.1	38210.1	1.13197	0.172289	0.451226	1.75105	0.808224	insig	1.57509	0.0265047	0.21652	2.02636	1.01889	up	1.03058	0.130784	0.324484
3,4-Dihydro-4-(4'-hydroxyphenyl)-5,7-dihydroxycoumarin glucoside	Lahp003986	Coumarins	435.13	273.08	434.121	C21H22O10	3	59877.3	90830.5	96701.8	64479.1	85707.5	78222.5	50585.1	47344.6	51913.4	246622	205030	222432	80966.8	65845.5	99604.9	61889.5	58953.4	43520.1	44779.9	55508.2	59036.1	6343.62	6343.62	35820.8	31718.1	40178.4	52907.4	1.23982	0.0650028	0.287463	0.719599	-0.474735	insig	0.494878	0.544195	0.784975	1.06327	0.0885124	insig	1.41722	0.000228192	0.0232813
Fraxetin-8-O-glucoside	MWSmce025	Coumarins	369.09	207.03	370.09	C16H18O10	3	37171.5	21674.5	25636.1	16225.9	33860.3	13637.6	14883.4	28195.9	47173	19123.1	30759.5	24222.1	17386.4	15387.5	17489.2	21143.4	24355.6	19231.5	1237.66	1237.66	17467.7	19231.5	17382.7	13729.4	17382.7	6188.28	18857.6	0.261946	0.963253	0.98273	1.0158	0.0226141	insig	1.25382	0.113228	0.389463	0.220969	-2.17808	down	1.1276	0.12807	0.320318
Mansorin III	Lmtn003024	Coumarins	245.08	203.07	246.089	C14H14O4	2	12480.5	12441.3	20788.2	11441.3	14511.3	7559.3	20500.1	9333.32	13439.4	20727	30046.4	22803.4	1511.86	13477.2	1511.86	11377	13479.4	20788.2	12439.3	17023.3	12479.1	8325.51	18712.5	14514.4	13442.5	17264.6	28647.7	0.82608	0.317664	0.591622	1.36204	0.445772	insig	0.0270632	0.910088	0.967567	0.969238	-0.0450777	insig	1.15297	0.0613963	0.222335
Thunberginol B	Zmxp004471	Coumarins	287.06	153.02	286.048	C15H10O6	2	112672	115201	98705.7	143137	130391	200041	70895.5	77911	100015	85584.3	70330.1	143052	97482.7	167101	174966	146849	162018	168744	94940.2	97516.5	50589	34556.2	27157.9	46891.7	17282.3	35453.5	28280.5	0.144637	0.956674	0.982389	1.00854	0.0122649	insig	0.187196	0.919305	0.971251	0.976788	-0.0338826	insig	1.34171	0.0949241	0.275369
aesculetine	HX1362	Coumarins	179.03	123.04	178.027	C9H6O4	3	75302.6	101842	94599.8	91427.4	123227	91787	100586	169733	129498	139557	113013	161097	62232.8	61680.3	108386	121875	120660	118199	123231	101842	76191.4	67305	71160.7	53344.4	59687	74185.4	51552.6	1.06597	0.227195	0.498759	1.17717	0.235321	insig	0.924811	0.255574	0.552567	0.753506	-0.408308	insig	1.43251	0.0220801	0.141871
coumarin	HX1366	Coumarins	147.04	91.05	146.037	C9H6O2	1	4.25183e+06	2.50673e+06	3.39772e+06	2.41961e+06	1.62311e+06	1.0672e+06	2.06908e+06	3.61154e+06	2.80479e+06	5.77816e+06	6.03842e+06	8.22631e+06	3.78481e+06	2.66231e+06	5.17749e+06	2.21624e+06	2.62848e+06	3.24677e+06	2.61435e+06	869885	1.95762e+06	1.92272e+06	1.94017e+06	1.66891e+06	2.29537e+06	1.67128e+06	3.04823e+06	1.11424	0.119271	0.370843	1.58349	0.663106	insig	0.951696	0.209094	0.500646	0.641318	-0.640888	insig	1.4927	0.0236146	0.144724
11-Octadecanoic acid	mws2623	Free fatty acids	281.25	281.25	282.256	C18H34O2	3	44908.3	24817.6	44191.8	6641.07	13509.3	7611.02	9177.66	14988.2	7562.21	20470.8	23601.8	22505.4	37017.4	16598.1	47971.2	5869.56	25221	7848.01	57226.4	28834.7	22934.3	27136.6	33835.9	7269.14	30457.4	29078.7	12773.8	0.282688	0.614852	0.802057	1.40262	0.488121	insig	1.43419	0.129858	0.413317	3.4353	1.78044	up	0.251187	0.951081	0.968664
2-Hydroxy-4-methyl-3-undecanoyloxypentanoic acid methyl ester	Lmmn004951	Free fatty acids	329.23	171.1	330.241	C18H34O5	3	26750.9	22216.8	23005.4	10767.8	17586.8	21652.2	17594.7	10887.4	24212.2	42399.2	29318.1	21764	18154.8	18950.3	19844	22233.3	17596.3	20857.2	54562.6	57210.3	62196.2	50961.5	39018.6	35630.8	17823.7	18934.9	23459.9	0.760236	0.386102	0.633047	1.21357	0.279259	insig	1.54451	0.00212859	0.0606375	3.30147	1.72311	up	0.895329	0.236546	0.447477
3-Hydroxyoctadecanoic Acid	Lmqn008288	Free fatty acids	299.26	299.26	300.266	C18H36O3	3	120418	41400.7	87082	260883	35984.5	195328	240194	150552	200593	118223	97434.3	162887	141862	95916.1	90810.6	98232.4	48797.6	53251.7	73394.1	61830	7184.55	68884.6	167392	131586	50893.7	35922.8	67312.1	0.729723	0.280141	0.546702	0.406915	-1.2972	insig	1.26225	0.0119394	0.142631	0.240824	-2.05395	down	0.180435	0.923804	0.951314
6,9,10-Trihydroxyoctadec-7-enoic acid; Sanleng acid	Lmln007483	Free fatty acids	329.23	171.101	330.241	C18H34O5	3	23459.9	26162.5	23123.6	18045.4	16778.8	17596	11664.9	14511.3	17355.2	37890.5	21654.2	17594.9	17244.6	18138.1	12738.4	19645.1	18046.7	19399.3	42153.2	44029.6	63579.7	29921.4	39742.3	31279.7	17701.7	17134.6	15898.3	1.25993	0.0710024	0.295075	1.08911	0.123146	insig	1.59013	0.0297852	0.225111	3.44033	1.78255	up	0.820519	0.336575	0.549329
7-oxo-11-Dodecenoic acid	MW0015225	Free fatty acids	213.15	111.04	212.141	C12H20O3	3	72663.6	85245.3	86045.4	73761.3	84000	67036.3	95111.3	82446	83799.3	37104.9	37797.7	34691.3	39073	29967.7	26329	73385.8	65363.6	65038.1	27387.5	30489.9	34482.9	57585.4	67905	56418.6	85809.3	90738.1	62516.3	0.852514	0.299283	0.571839	0.906538	-0.141561	insig	1.63265	0.00114407	0.0453951	0.353388	-1.50068	down	1.47204	0.0171532	0.124979
9,10,13-Trihydroxy-11-Octadecenoic Acid	pmn001694	Free fatty acids	329.23	229.15	330.241	C18H34O5	3	29527.3	33827.8	32640.6	11728.6	9869.97	7289.04	12264.6	12699.3	13710.9	22671.9	28561.9	35812.5	15081	14967.5	12751	10057.5	9932.33	12266.6	72968.7	76274.9	129608	37694.8	42937.2	38984.4	14088.8	10946.8	19119.6	0.596864	0.503129	0.719293	1.11662	0.159136	insig	1.62155	0.0486742	0.275904	7.21016	2.85003	up	1.1709	0.0878705	0.266231
9S-Hydroxy-10E,12Z-octadecadienoic acid	Rfmb091	Free fatty acids	295.23	195.14	296.235	C18H32O3	3	17581.1	17409.3	20881.9	16891.7	9681.78	13246.4	10983.3	13608.6	19567.5	14413.7	14646	13695.8	13443.6	18310.9	15542.1	19179.4	13948.9	17705.7	31229.9	27347.3	44115.8	19003.5	19685	21586.4	21077.6	20465.1	16328.9	0.916486	0.236056	0.504994	1.2766	0.352306	insig	1.46726	0.042366	0.261102	2.32551	1.21755	up	1.47302	0.00981031	0.101555
Punicic acid (9Z,11E,13Z-octadecatrienoic acid)	pmb0889	Free fatty acids	279.23	95.09	278.225	C18H30O2	3	27567	25126.6	25438	17427	14287.2	12155.3	24309.4	16857	33791.6	15052.2	26976	20984.5	19426.4	18379	20167.3	24282.7	28679.1	28252.2	46417.5	50247.7	63448.6	22113.2	36824.3	23425.5	17999.1	23659	19597.7	1.50777	0.00398098	0.110472	1.85126	0.888511	insig	1.43992	0.0163562	0.178154	2.13605	1.09494	up	0.756924	0.335534	0.548431
α-Linolenic Acid	mws0367	Free fatty acids	277.22	277.22	278.225	C18H30O2	2	751426	762528	841359	548282	452748	443669	485203	474769	543749	655902	752043	761498	854394	909245	833875	758473	612310	654128	1.03614e+06	1.09117e+06	1.06743e+06	916194	837332	756334	655064	898255	612598	1.4127	0.0269791	0.205364	1.40161	0.48709	insig	1.64045	5.54496e-05	0.0205348	2.12456	1.08716	up	1.07137	0.124604	0.316745
LysoPC 18:2(2n isomer)	pmp001251	LPC	520.34	184.07	519.332	C26H50NO7P	1	497943	554489	559726	553696	555901	562251	434620	464049	474049	509734	886351	860095	1.32122e+06	1.27785e+06	1.30971e+06	350305	689242	354469	351216	417920	738186	668531	704186	709180	472285	494260	829387	0.755022	0.496249	0.718372	0.833817	-0.262197	insig	0.152046	0.743822	0.898534	1.09806	0.134953	insig	0.210425	0.680161	0.813283
LysoPC 18:3(2n isomer)	pmb0865	LPC	518.32	184.07	517.317	C26H48NO7P	1	271969	280930	416499	224156	229996	211637	151858	209811	186355	315543	325150	347048	595608	549340	658369	261458	243693	264795	239915	305549	345181	259617	299897	308190	258061	202906	226749	1.45043	0.0161202	0.182585	1.15644	0.209695	insig	1.42437	0.0448244	0.267094	1.62519	0.700612	insig	1.12405	0.0992459	0.281617
LysoPC(18:3(9Z,12Z,15Z))	MEDP1345	LPC	576.33	502.29	517.317	C26H48NO7P	3	36038.8	40178.9	31201.1	17394.1	22246.8	18028.2	15473.6	14709.4	20314.8	25187.1	23960.5	25162.7	167712	159004	158299	21061.5	21034.8	18122.7	24375.3	24766.1	27707.8	32344.2	30339.5	29121.6	30380.3	93561.2	33974.3	0.40423	0.666843	0.831681	1.04422	0.0624202	insig	1.47533	0.0194547	0.193385	1.52183	0.605808	insig	1.44373	0.0139222	0.114523
1-(2,3-dihydroxypropoxy)-3-(((2-(dimethylamino)ethoxy)(hydroxy)phosphoryl)oxy)propan-2-yl (11Z,14Z)-octadeca-11,14-dienoate	Waln010743	LPE	578.35	279.23	579.354	C28H54NO9P	1	67832.3	59391.7	58433.3	78281.8	73984.1	34931.3	28669.6	52602	28835.7	70041.4	54652.4	51798.5	169960	152082	157301	93955.6	45326.2	95212.8	53073.2	96639.1	52057.3	50051.8	86921	101531	102602	55915.5	53825.6	0.498432	0.504153	0.719293	1.25266	0.324996	insig	1.20303	0.162514	0.450256	1.83248	0.8738	insig	0.749622	0.309366	0.522464
LysoPE 18:2	pmb0881	LPE	478.29	337.27	477.286	C23H44NO7P	2	515524	461813	498059	240917	226767	231337	201795	190057	203888	418396	413551	424591	1.2372e+06	1.2257e+06	1.40096e+06	375378	348958	348152	334260	333765	348836	303344	298797	286534	399496	362795	342941	1.59664	0.00142394	0.0883258	1.53427	0.617553	insig	1.64343	3.25922e-05	0.0184539	1.70689	0.77137	insig	1.51034	0.000110436	0.0165167
LysoPE 18:2(2n isomer)	pmb0874	LPE	478.29	337.27	477.286	C23H44NO7P	2	480654	490989	500638	234241	255374	216667	202820	178298	214564	405169	422322	387499	1.23572e+06	1.18623e+06	1.42159e+06	350697	372763	339297	338459	305505	328037	295890	280181	297310	380629	368956	397522	1.55841	0.00143231	0.0883258	1.50472	0.589494	insig	1.59979	0.00100702	0.044752	1.63175	0.706416	insig	1.49199	0.00189484	0.064195
LysoPE 18:3	Lmhp008801	LPE	476.28	335.26	475.27	C23H42NO7P	1	143909	159699	153901	51816.9	67427	51825.9	57369.1	52998.8	65011.5	119757	104215	109157	398189	344600	411274	76956.2	82449.8	84954.5	111113	104257	115386	100705	102653	96435.5	126174	108476	140707	1.44159	0.0271153	0.205364	1.42843	0.514426	insig	1.61664	0.000425026	0.0363234	1.88594	0.915286	insig	1.15165	0.122532	0.314885
LysoPE 18:3(2n isomer)	Lmhp008589	LPE	476.28	335.26	475.27	C23H42NO7P	1	138932	136429	156108	56487.3	63133.8	52507	58274.2	53364.2	59602.1	116549	102170	115715	384593	362545	401774	78919.7	90541	83065.1	96364.4	95949	103115	109437	95116.4	95344.5	111080	120673	135954	1.5239	0.00444316	0.115228	1.46708	0.552949	insig	1.63291	0.000203089	0.0322331	1.72522	0.786784	insig	0.994369	0.158214	0.352242
N-(3-hydroxy-4-methoxyphenethyl)-4-hydroxybutanamide	Lacp001431	Phenolamine	268.15	136.06	267.147	C14H21NO4	3	274172	261612	285215	104512	98680.6	99318.9	416755	352455	411672	222308	199754	201408	126593	139023	138972	174773	192487	247333	649726	625778	474350	189778	275272	184217	135681	231102	156468	1.54573	0.040508	0.232435	2.03164	1.02264	up	1.42571	0.060225	0.314311	1.48182	0.567369	insig	0.135879	0.80098	0.888389
N-Caffeoylputrescine	Zdcp003644	Phenolamine	251.14	105.07	250.132	C13H18N2O3	3	45699.8	32360.1	39421.8	14737.3	49433.2	37846.5	72325.9	29767.2	39152.1	27582.6	29215	25182.6	47968.6	65025.5	62841.3	28730.1	30713.2	31228.3	59998.2	56449.8	24137.6	58305.4	62066	51501.3	34292.4	36541.9	72671.4	0.0113239	0.746673	0.884532	0.888789	-0.170087	insig	0.0240642	0.990437	0.995535	0.99533	-0.00675317	insig	1.49326	0.00516945	0.0885844
N-Feruloylhomoagmatine	Wafp003158	Phenolamine	321.19	177.05	320.185	C16H24N4O3	3	41541.8	23900	28561.2	8921.18	36471.5	28923.6	44009.6	32698.9	27667.7	47784.9	25208.8	51607.3	10092.6	33990.8	38987.4	37766.3	35210.7	76707.4	55335.2	29863.5	25205.5	22688.3	18911.3	20938.1	20173.9	31439.2	36466.6	1.01163	0.200185	0.475631	2.01415	1.01017	up	0.0413913	0.860966	0.95503	1.05775	0.0810013	insig	1.23224	0.126254	0.317911
N-Feruloylmethylagmatine	Wafp003601	Phenolamine	321.19	177.06	320.185	C16H24N4O3	3	41541.8	50296.7	40734.2	25209.3	32703.2	40241.9	44013.4	25152.1	47784.9	59099.4	46258.2	57904.8	17652.6	21407.1	18871.3	45317.3	51556.4	62231.4	40243.5	54068.2	34292.4	13975.2	20338.2	30255.3	20170.1	46529	42753.7	1.34927	0.0373704	0.227384	1.62097	0.696856	insig	0.380831	0.692974	0.871783	1.09965	0.13704	insig	1.36786	0.00665044	0.0956884
Tri-p-coumaroyl Spermidine	Wahp006114	Phenolamine	584.28	438.24	583.268	C34H37N3O6	3	28104.8	23738.8	32610.1	16162	12268.4	4853.52	23539.2	24568.5	58534.7	13367.6	10675.8	6846.09	3324.38	7534.18	12472.2	611.91	611.91	611.91	3059.55	24377.9	208440	32311.8	12753.7	16274.2	15152.1	7959.38	4617.15	1.56267	0.0872152	0.318111	0.0551538	-4.1804	down	0.168705	0.578575	0.801492	2.21185	1.14526	insig	1.045	0.228423	0.438877
Choline	pmb0484	Alkaloids	104.11	60.08	104.107	C5H14NO+	3	3.50976e+06	2.93732e+06	3.29982e+06	6.60922e+06	5.7264e+06	6.50757e+06	6.24738e+06	5.86597e+06	7.60168e+06	1.00623e+06	910599	814762	1.10567e+06	1.139e+06	1.31975e+06	4.32196e+06	4.46527e+06	4.54964e+06	1.66762e+06	1.03718e+06	965317	1331183	1.5077e+06	1.2261e+06	6.22185e+06	7.41045e+06	5.98723e+06	1.55656	0.0179027	0.189973	0.707782	-0.498624	insig	1.6129	0.00395051	0.0844042	0.186158	-2.4254	down	1.39545	0.0147333	0.117656
Phenylethanolamine	pma0948	Alkaloids	138.09	120.08	137.084	C8H11NO	3	134679	159247	55056.3	40139.6	139766	53189.4	4199.7	4199.7	32312.9	179580	184665	46835.3	175347	44622.9	144184	118955	136799	20998.5	133399	156748	149924	158781	39268.9	142754	145703	160584	152953	0.0514188	0.775695	0.901571	1.1873	0.247679	insig	1.49298	0.000522041	0.0386658	10.8093	3.4342	up	0.215508	0.710602	0.831794
Indole-3-acetyl-L-aspartic acid	Lcsn004327	Plumerane	289.08	88.04	290.09	C14H14N2O5	3	35687.9	48891.5	52861.2	39646.9	67391.4	37921.4	27807.1	43610.4	19166.5	14546	43610.4	70039.9	11504.5	23792.9	15173.4	37045.8	59456.9	68723.9	51537.4	35396.6	31719.9	54181	21724.6	56820.7	31939	49294.4	49287.9	0.403599	0.640702	0.817336	1.13981	0.188794	insig	0.788853	0.376994	0.659474	1.30988	0.389431	insig	0.184419	0.942688	0.96425
N-(p-Coumaroyl)serotonin Glucoside	pmb0769	Plumerane	485.19	323.14	484.185	C25H28N2O8	3	39752.6	49323.3	36173.1	27553.3	53366.7	47970	30664.7	33331.5	61321	27998	18374.1	9955.68	19681.8	39997	41323.3	55173.4	50661	55991	24921.9	54648.7	27549.8	70377.7	44605.4	36168.4	30173.7	45327	32000	0.881251	0.295747	0.568754	1.25553	0.328298	insig	0.410531	0.679847	0.864847	0.854794	-0.226351	insig	1.24952	0.0723057	0.240588
Stachydrine	MWSmce157	Pyrrole alkaloids	144.1	58.06	143.095	C7H13NO2	3	21718	18705.3	20613.8	32150.8	11684.3	33024.1	2336.87	2336.87	2336.87	19191.7	25032.5	25909.7	33995.2	25868.3	40383.5	27689.8	28387.5	27478.7	17525	16689.2	27535	24996.9	15670	19191.7	34030	21582.8	15955.6	0.413586	0.77928	0.902924	1.08713	0.120524	insig	1.63349	0.0345859	0.241666	8.80797	3.13881	up	0.685912	0.379103	0.587865
5-Hydroxyquinoline	Lmlp002994	Quinoline alkaloids	190.09	175.06	189.079	C11H11NO2	2	89532.5	104497	118372	72800.6	118777	141433	126453	161985	182166	58174.5	33794.4	64862.5	221561	131316	154669	172784	24389.5	68979.4	64799.4	31704.6	41728	135858	73507.4	151189	208363	198187	117762	0.5915	0.678337	0.838479	0.799232	-0.323313	insig	1.54772	0.00781147	0.111133	0.293733	-1.76742	down	1.22506	0.0884902	0.266663
6-O-methylguanine	MWS4525	Nucleotides and derivatives	166.07	124.05	165.065	C6H7N5O	3	22675.1	12140.8	33608.4	20792.4	21476	30808.4	38444.5	20059.7	22408.4	30516.7	17743.6	34875.5	35006.5	26140.8	32045.5	2428.16	2428.16	2428.16	20540.8	14316.5	29302.6	25637.5	12877.9	17740.8	22408.4	33056.2	22362.6	1.60341	0.0210204	0.193244	0.0996826	-3.32651	down	0.621412	0.486053	0.744835	0.792954	-0.33469	insig	0.853905	0.237308	0.44816
9-Arabinosyladenine	Zmsp001773	Nucleotides and derivatives	268.11	136.07	267.097	C10H13N5O4	1	293524	375512	385680	126071	105759	112519	517175	450704	506934	242640	266335	286515	220714	157864	155804	248935	233832	288021	857348	914185	721851	293441	274813	244736	185729	255011	197050	1.58187	0.00674549	0.139761	2.23839	1.16246	up	1.57466	0.0177419	0.184217	1.69064	0.757573	insig	0.225296	0.774661	0.867134
Adenosine	pme0230	Nucleotides and derivatives	268.1	136.06	267.097	C10H13N5O4	1	581963	496237	452519	142994	153887	136237	607320	702824	649080	286014	342104	380637	249419	195247	222015	349998	307027	396678	1.02397e+06	970428	961375	315086	420208	322630	252154	272801	243841	1.58798	0.0127304	0.163766	2.43284	1.28264	up	1.61178	0.00100428	0.044752	1.50864	0.593252	insig	0.272385	0.726827	0.842065
Crotonoside; 2-Hydroxyadenosine	Zmyp000878	Nucleotides and derivatives	284.1	152.06	283.092	C10H13N5O5	2	87742.3	30703.2	62235.1	28791.3	12422.6	47436.5	2469.6	2469.6	2469.6	2469.6	2469.6	2469.6	12348	2469.6	2469.6	2469.6	2469.6	2469.6	23035	12407.8	78325.5	2469.6	63268.8	2469.6	2469.6	2469.6	2469.6	1.53177	0.115776	0.368717	0.0835734	-3.58081	down	1.50822	0.22486	0.518297	15.3558	3.94071	up	0.677327	0.42265	0.625857
Flavin Single Nucleotide	MWS5083	Nucleotides and derivatives	455.1	96.97	456.105	C17H21N4O9P	2	22512.4	23253.5	14821.7	19373.8	26029.1	12505.5	28518.1	25883.7	14573.3	17097.8	18830.1	18823.9	19984	21656.7	12500.3	28174.1	16615	27916.1	2500.06	28789.6	2500.06	35908.2	27750.5	32636.4	29335.2	33119.7	19314.3	0.655292	0.417113	0.656482	1.25552	0.328285	insig	1.03817	0.317958	0.598731	0.489882	-1.02949	down	1.45934	0.0228923	0.144724
Guanine	pme1109	Nucleotides and derivatives	152.06	135.03	151.049	C5H5N5O	2	44463.8	37490.3	39208.4	28616.9	49693.3	26143.6	38447.1	67132.3	30808.4	3935.57	3935.57	3935.57	3935.57	3935.57	3935.57	42943.6	40978.4	58144.9	33979.4	37157.2	61896.4	34002.2	38766.5	56538.8	19677.8	27720.4	19680.3	0.964605	0.25237	0.519452	1.36009	0.443704	insig	0.0153853	0.940967	0.97395	0.975403	-0.0359302	insig	1.50646	0.029313	0.160779
Inosine 5'-monophosphate	pmb0532	Nucleotides and derivatives	349.05	137.05	348.047	C10H13N4O8P	3	10276	12140.8	23340.8	13960.2	25038.7	17743.6	1121.68	1121.68	1121.68	5608.4	13076	17886.7	14940.8	11208.4	12140.8	23252.7	37343.6	21060.7	16808.4	14655.5	21799.2	7476	11208.4	15873.2	14940.8	13615.7	6419.56	0.958444	0.253497	0.519452	1.43908	0.525149	insig	1.64549	0.0157985	0.176971	15.8284	3.98444	up	0.00652108	0.88501	0.928181
NADP	pme2651	Nucleotides and derivatives	742.07	620.02	743.076	C21H28N7O17P3	3	22353.9	25055.5	31030.8	30452.3	35259.3	25764	18831.8	15661.8	23222.9	36993.1	17634.5	28704.1	14938.7	17736.9	14628.9	22796.9	28849.2	25645.3	22441.5	22658.5	25602.6	27152.2	18829.8	40331.6	30591.9	27707.4	42359.1	0.950645	0.231589	0.501295	0.84494	-0.24308	insig	1.09185	0.17692	0.462491	1.225	0.292779	insig	0.0772258	0.911616	0.942711
Vidarabine	Zmjp000966	Nucleotides and derivatives	268.11	136.06	267.097	C10H13N5O4	3	473592	431113	474251	131771	146308	162762	476465	678035	547383	308383	307699	321571	197998	179417	212004	297521	278073	312836	1.05428e+06	1.0581e+06	900351	334519	312278	301200	191777	281367	289556	1.58487	0.000405529	0.0770865	2.01531	1.011	up	1.53542	0.00538354	0.0964695	1.77023	0.823938	insig	0.22909	0.771476	0.86643
Xanthosine	mws0668	Nucleotides and derivatives	283.07	151.03	284.076	C10H12N4O6	1	100885	102674	116469	205860	204536	170014	49961	59843.1	65765.4	98841.9	53226	65412.9	51075.9	67639.2	64687.6	166580	234406	242201	91191.1	90698	175142	124709	114050	98997.5	70836.6	134622	71645	0.521928	0.492509	0.717434	1.10816	0.148166	insig	1.35362	0.160755	0.450256	2.03356	1.02401	up	1.17109	0.0791881	0.248153
Isopimaric acid	Cmmn013275	Ditepenoids	301.22	301.22	302.225	C20H30O2	2	29700.6	34995.1	33809.4	25186.6	88211	30961	23868.4	39297.1	35933.9	37319.5	25921.7	37025.7	33675.1	24452.3	39148	31298.6	26603.9	148958	92848.2	98860	46208.4	53706.6	28997.8	24490.3	31444.5	25851.7	46825.2	0.24293	0.674046	0.838261	1.43296	0.518999	insig	1.36641	0.0992608	0.366744	2.40079	1.26351	up	0.0621211	0.831076	0.897695
Kaurenoic Acid	MWSslk208	Ditepenoids	301.22	301.22	302.225	C20H30O2	2	69980.8	70334.9	71094.2	64929.4	187145	59388.6	52487.4	85714.2	74211.9	84753.6	65252.2	76082.8	62722.2	63135.9	82349.6	63598.7	73021.9	330315	185687	191455	102610	122184	63639.8	54318.4	66434.3	57490.2	104731	0.317135	0.631184	0.813068	1.49917	0.584164	insig	1.40154	0.0773608	0.333902	2.25857	1.17541	up	0.00721888	0.848766	0.904595
Levopimaric acid	Cmmn013378	Ditepenoids	301.22	301.22	302.225	C20H30O2	2	62145.1	63105.9	70384.4	52277.4	172663	54388.7	43471.6	65006	55567	74191.6	54664.7	60267.5	65290.6	49439.1	64209.2	60438.7	63919.5	300664	167519	178214	88902.2	110735	55447	45255	63956.7	53415.5	98128.3	0.353677	0.623562	0.808363	1.52158	0.605569	insig	1.45911	0.0788393	0.335596	2.64949	1.40572	up	0.117021	0.754513	0.859008
Pimaric acid	Lmbn014696	Ditepenoids	301.22	301.22	302.225	C20H30O2	2	68999.5	67284.1	74341.5	56907.6	172164	59344.4	48483.5	77661.9	71475.9	82204.4	59278.3	71677.1	73228.9	56203.3	81523.4	60356.7	64258.3	316136	190042	199412	95249.4	122866	59463.5	49217.9	60425.7	57229.7	112952	0.310924	0.625028	0.808363	1.52818	0.611815	insig	1.38957	0.0939248	0.356876	2.45268	1.29436	up	0.0284109	0.819005	0.894454
10-O-Caffeoyl-geniposidic acid	Zbbn004440	Monoterpenoids	535.15	329.1	536.153	C25H28O13	3	15003.5	19038.9	31278.2	35953.2	16500.6	10299.7	29594.7	41684.1	30971.4	931.9	931.9	30459.4	12710.2	4659.5	14505.7	41723.6	37222.6	36475.8	16946.3	21961.7	41873.6	44293.7	22810	40604.7	46528.3	19756.8	33733.1	1.14059	0.145799	0.41285	1.83929	0.879151	insig	0.756541	0.46348	0.740901	0.790038	-0.340005	insig	1.09254	0.111373	0.300205
Mudanpioside F	Xmsn004568	Monoterpenoids	343.14	59.01	344.147	C16H24O8	3	42573.4	41543.4	24114.8	7984.96	1596.99	1596.99	16938.6	16498.5	35072.2	62166.6	53277.6	37487.5	64781.4	90854.8	100276	1596.99	1596.99	1596.99	22156.6	27329.2	16448.2	1596.99	1596.99	21318.8	79211.4	35134.2	54695.7	0.732007	0.42265	0.656709	0.428571	-1.22239	insig	0.0185578	0.908616	0.967042	0.96241	-0.0552764	insig	1.25725	0.0120569	0.108229
3-(3'-Hydroxybutyl)-2,4,4-trimethylcyclohexa-2,5-dienone malonyl glucoside	Lacp005577	Sesquiterpenoids	457.2	133.1	456.199	C22H32O10	3	19053.5	30494.7	15351.1	11263.8	24344.6	28753.4	38357.3	17522.9	35405.7	21170.6	45481.1	28527.6	20470.8	12543.7	40246.8	21399	19056.5	55218.3	18214.8	29510.7	10235.1	2047.02	2047.02	29148.4	34306.9	42163.7	43122.6	0.602476	0.479188	0.707312	1.4865	0.571918	insig	0.869096	0.266619	0.562076	0.634936	-0.655317	insig	1.06924	0.151966	0.350346
2,3,19-Trihydroxyurs-12-en-28-oic acid	Zmpn006881	Triterpene	487.34	469.32	488.35	C30H48O5	2	138603	120523	142011	179762	183548	161002	203501	183166	184517	149157	148685	169851	160684	177585	182386	72172.7	62731.8	58549.8	99851.9	89965.1	104178	133677	123301	134573	130841	132926	141616	1.59668	0.000596645	0.0770865	0.368968	-1.43843	down	1.63015	0.000691193	0.0441308	0.514711	-0.958166	insig	1.30875	0.0481938	0.196498
3,4-Secodammara-4(28),20,24-trien-3,26-dioic acid	HX1191	Triterpene	471.35	407.33	470.34	C30H46O4	2	23636.3	21772.2	22184.2	25474.3	27263.2	30165.7	27559.6	25543.7	30024.6	21959.2	21453.3	21735.1	27115	22631.5	27556	11180.3	10447.1	11644.5	11900.8	10711.8	14121.6	15014.7	16808.9	19496.1	18550.8	20270.6	19116.1	1.59921	0.00453474	0.115228	0.401334	-1.31712	down	1.6111	0.000939411	0.044752	0.4419	-1.17821	down	1.29226	0.0696154	0.236985
Cannabifolin F	Wbmn010123	Triterpene	487.34	469.33	488.35	C30H48O5	2	146016	138977	143600	171972	171649	194489	194530	186302	175138	154523	154624	161683	144749	163939	188837	65894.1	62732.7	66991.3	109721	96227.5	104746	128891	123111	139341	130598	140892	136851	1.60647	0.00355219	0.110472	0.363528	-1.45986	down	1.6295	0.000520046	0.0386658	0.558834	-0.839509	insig	1.40083	0.01625	0.124756
Viburnol H	Ymjm000091	Triterpene	487.34	469.33	488.35	C30H48O5	3	136495	156539	133862	194051	192828	181879	193914	182243	179861	156622	171639	156222	161195	152225	189706	60708.9	64007.6	58593.1	112005	93156.9	101532	125228	134150	130626	132848	125697	148659	1.6114	0.000187159	0.0519367	0.322298	-1.63353	down	1.62214	0.000372587	0.0363234	0.55159	-0.858332	insig	1.43801	0.0118902	0.108229
2,4-Hexadienoic acid	MWS1798	Organic acids	113.06	67.05	112.052	C6H8O2	3	42348.1	41793.3	39331.7	38474.5	24228.2	31478.5	33742.8	52721.2	38033.5	30254.1	25093.7	30802.3	4510.5	4510.5	4510.5	41967.8	37766.1	38467.8	22552.5	36725.2	45463.4	49790.9	46141.7	48965.2	51858	35047.9	34983	1.0617	0.183161	0.462966	1.25505	0.32774	insig	0.605183	0.497082	0.751371	0.841311	-0.249288	insig	1.46801	0.0018315	0.0639881
2-Aminoisobutyric acid	pme3017	Organic acids	104.07	58.07	103.063	C4H9NO2	2	549108	618781	623967	988783	814124	1.04104e+06	1.0924e+06	871051	1.01201e+06	202793	176692	165168	232261	214045	243062	652833	696748	661089	337600	236293	271264	277070	272345	181690	866907	719196	813035	1.4724	0.0511949	0.257277	0.707	-0.500217	insig	1.62194	0.00282559	0.0747437	0.284043	-1.81582	down	1.0363	0.173777	0.368746
2-Methylsuccinic acid	mws0473	Organic acids	131.035	87.0452	132.042	C5H8O4	1	698459	821838	729657	655094	680024	131019	131019	907034	131019	814747	794090	811912	663517	723899	131019	927819	916035	955144	741625	131019	772112	664499	131019	692784	131019	131019	131019	1.01133	0.130543	0.390722	1.9091	0.93289	insig	0.476001	0.659315	0.849151	1.40689	0.49251	insig	0.833081	0.230931	0.439831
3-Isopropylmalic Acid	Lmbn001754	Organic acids	175.061	115.04	176.069	C7H12O5	3	26252.7	25277.4	38890.7	21391.8	21069.8	12009	26703.8	23336.7	24314.9	29168.7	32839.6	28197.7	18481.9	27223.8	30694.2	38894.4	46656.7	28197.7	34471.5	43127.7	33833.4	29163.7	32084.7	30139.8	42777.7	21009	37993.8	1.35395	0.0451949	0.245913	2.08826	1.0623	up	1.51303	0.0427728	0.261102	1.49865	0.583661	insig	0.201241	0.825714	0.895172
Dimethylmalonic acid	Lmmn000806	Organic acids	131.03	87.05	132.042	C5H8O4	1	75850.1	68084.8	93611.8	54610.8	55319.1	666699	919967	93618.5	901048	73045.5	82255.3	78718.9	8794.9	60983.2	662352	8794.9	97852.6	92140.8	73745.2	864549	63110.2	58870.1	712517	43974.5	665169	781378	701064	0.683181	0.445097	0.674942	0.255963	-1.96599	insig	0.656641	0.468295	0.740931	0.523026	-0.935044	insig	0.375545	0.472032	0.665203
Muconic acid	pme3207	Organic acids	141.02	59.01	142.027	C6H6O4	3	2.37005e+06	2.79177e+06	2.68705e+06	4.78268e+06	4.63196e+06	4.14806e+06	1.57466e+06	1.65679e+06	1.58699e+06	2.36296e+06	3.19896e+06	2.58088e+06	2.59757e+06	2.59885e+06	2.68857e+06	3.14953e+06	2.41977e+06	2.75595e+06	3.25129e+06	3.84307e+06	2.89977e+06	2.79961e+06	2.74476e+06	2.62967e+06	3.7238e+06	3.54243e+06	3.64233e+06	1.52025	0.00369943	0.110472	0.613835	-0.704078	insig	1.61016	0.0237092	0.20893	2.07414	1.05251	up	0.0997772	0.970932	0.98058
Piperonylic acid	Zbdp002392	Organic acids	167.032	123.044	166.027	C8H6O4	3	24646.6	44571.1	41801.1	34505.5	48883.6	52002.2	4929.32	4929.32	4929.32	50684.8	34358.5	36419.9	49231.4	44083.3	55358.2	44579.3	34499.7	28788.5	35081.5	34362.7	30042.5	33551.2	28758.6	32501	25634.2	38069.2	48289.3	0.857553	0.267129	0.532414	0.79671	-0.327874	insig	1.64946	0.00309219	0.0780222	6.72755	2.75008	up	1.01876	0.220423	0.433098
Tianshic acid	Lmgn007652	Organic acids	329.23	211.13	330.241	C18H34O5	3	47141.8	48061	45329.5	15876.6	9083.93	13641	16377.5	18592.1	16826.8	45335.6	46689	60738.9	22387.2	20405.8	24989.6	18275.3	16345.5	15871.6	112845	135290	147739	83850.2	72166.1	72996.6	27867.2	28585.9	21640.5	1.0391	0.176421	0.455636	1.30804	0.387409	insig	1.64559	0.00762465	0.111133	7.64285	2.93411	up	1.35404	0.0169888	0.124979
Tranexamic Acid	MWS1837	Organic acids	158.12	95.09	157.11	C8H15NO2	3	79499.2	49261	90136	73813.2	41094.6	62218.4	94411	74675.6	72593.4	70866.9	71246.9	47564.2	59482.7	64813	60324.2	69133.8	53536.5	52800.7	60091.2	68674.9	51503.4	8218.92	8218.92	8218.92	58636.5	76390.2	65688.8	0.0396874	0.962891	0.98273	0.990656	-0.0135446	insig	1.28875	0.0813909	0.34252	0.745902	-0.422943	insig	1.50588	0.0196746	0.131384
Procyanidin B2	pme0434	Proanthocyanidins	577.14	407.08	578.142	C30H26O12	1	2.04925e+06	2.23351e+06	2.22586e+06	1.15227e+06	1.33656e+06	1.52314e+06	1.40524e+06	1.2864e+06	1.25976e+06	4.71979e+06	5.11414e+06	4.94394e+06	1.90951e+06	1.94684e+06	1.97456e+06	1.84393e+06	1.54659e+06	1.82562e+06	1.37732e+06	1.48887e+06	1.57544e+06	1.19967e+06	1.13226e+06	1.05094e+06	1.32973e+06	1.12752e+06	1.25677e+06	1.30184	0.0500131	0.255828	1.30014	0.37867	insig	1.23717	0.0919055	0.355336	1.12407	0.168726	insig	1.51623	0.000229065	0.0232813
Procyanidin B4	pmn001667	Proanthocyanidins	577.14	407.08	578.142	C30H26O12	1	127418	200784	141121	49393.2	84380.6	58932.3	72024.5	90306	102337	389821	291026	291851	146129	194474	121861	97750.1	145234	132181	155297	56409.9	82208.2	109929	79471	157978	101059	74005.6	48847.4	1.39711	0.0295981	0.212386	1.94682	0.961122	insig	0.0681073	0.778209	0.918678	1.11051	0.151219	insig	1.40235	0.0087565	0.101555
Procyanidin C1	pmn001646	Proanthocyanidins	865.2	577.14	866.206	C45H38O18	1	147200	232478	189254	189254	130848	136530	138865	160047	247332	321254	321303	325929	153973	219596	205374	167156	162388	192123	130848	170366	155679	143675	145371	153042	155592	190176	178510	0.787613	0.374714	0.625648	1.14242	0.192099	insig	0.613447	0.470693	0.740931	0.836426	-0.25769	insig	1.51746	1.15871e-05	0.00431814
Procyanidin C1 3'-O-gallate	Lmpp003705	Proanthocyanidins	1019.22	731.16	1018.22	C52H42O22	1	33463.6	53752.8	37007.9	38122.1	32243.8	25811.1	33956.4	13962.9	29884.4	2792.57	2792.57	29778.3	33235.6	23642.3	23717.6	35704.6	28528.4	43095.5	42546.3	47883.6	42945.1	22605.1	33116.2	39873	46209.6	28449.1	44636.8	0.504085	0.537628	0.744028	1.11595	0.158269	insig	1.21182	0.0839842	0.348158	1.71425	0.777577	insig	1.07422	0.142445	0.342481
Curculigoside C	Lhxp102719	Tannin	483.15	303.09	482.142	C22H26O12	2	42960.6	24915.3	45013.3	46375.6	37452.5	42997.8	75227.4	55589.9	47943.4	25523	31587.7	47384	53188.8	45728.5	37979	40193.4	19820.9	29781.4	54634.5	27743	25924.7	3964.18	3964.18	3964.18	35469	33693.2	26372.8	1.0732	0.158908	0.433698	0.708023	-0.498131	insig	1.16897	0.130906	0.413317	0.60585	-0.722967	insig	1.49808	0.0417861	0.187618
Ellagic acid-4-O-Xyloside	Lmsn002494	Tannin	433.04	301	434.048	C19H14O12	2	175433	176614	177869	298145	303158	227418	181132	246751	215578	134048	189163	191644	211682	235479	167991	176853	227964	185408	209180	134795	140561	93948.8	132953	111481	111010	83216.6	74225.7	1.3129	0.062189	0.279488	0.712213	-0.489619	insig	1.09821	0.161058	0.450256	0.753015	-0.409249	insig	1.22261	0.068121	0.233618
Polygoacetophenoside	Lhhp101902	Tannin	347.1	185.05	346.09	C14H18O10	2	54931.2	159855	166030	35313.2	49342.4	59305.5	151306	41995.2	131223	46042.8	28463.1	51941.6	49183.6	116902	92100.1	121116	39574.7	282497	171953	309770	294370	32061.3	295309	312516	32212.9	136733	311930	0.957044	0.296674	0.568754	3.07853	1.62224	insig	1.21751	0.0559111	0.306897	2.39148	1.2579	up	0.955523	0.199318	0.402233
3,8-Dihydroxy-1-methoxy-9,10-anthraquinone glucoside	Lacp004926	Anthraquinone	433.11	271.06	432.105	C21H20O10	2	350592	461843	336181	89623.7	100285	104962	173964	217648	169464	1.35219e+06	1.39977e+06	2.47273e+06	411537	278778	333843	83863	130317	165355	123369	162186	70482	90391.2	59759.5	70340.1	95199.2	107555	130486	0.75922	0.35405	0.618311	1.28712	0.364149	insig	1.15378	0.106723	0.376158	0.63456	-0.656172	insig	1.50318	0.0448115	0.193114
7-hydroxyaloin	Smnp004764	Anthraquinone	435.12	255.06	434.121	C21H22O10	2	199192	206726	146241	200004	189719	200522	178610	157008	227758	442694	505695	437484	199775	218595	257657	153403	217402	249884	157008	157008	132050	155582	152950	111124	137264	130210	181869	0.166532	0.755431	0.891103	1.05158	0.0725543	insig	1.11098	0.194233	0.484499	0.791772	-0.336843	insig	1.48986	0.000568328	0.0384781
HydroxyAloe-emodin-8-O-glucoside	Zmhn001905	Anthraquinone	447.09	285.04	448.101	C21H20O11	1	2.71017e+06	3.8732e+06	2.79754e+06	5.52992e+06	5.64814e+06	6.37225e+06	2.47414e+06	2.39487e+06	1.62743e+06	2.40921e+06	2.31243e+06	3.51136e+06	2.82058e+06	5.19747e+06	3.67886e+06	3.38168e+06	4.86895e+06	3.05813e+06	2.84354e+06	3.75355e+06	3.29681e+06	1.38498e+06	1.1709e+06	1.24942e+06	874679	1.35174e+06	1.69803e+06	1.35784	0.0467268	0.248539	0.644362	-0.634056	insig	1.33599	0.0397334	0.259537	1.52297	0.606888	insig	1.42285	0.058223	0.218271
2,5-Dimethoxybenzoquinone	Wmhp000055	Quinones	169.05	65.04	168.042	C8H8O4	1	30211.6	24339.4	31530.8	22656	33101.5	26097.8	35677.7	37460	30698.6	4531.21	4531.21	4531.21	25717.5	26853.9	34844.4	4531.21	4531.21	4531.21	43306.2	38163.6	27694.6	40279.6	31055.9	38600.7	43634.7	37762.6	34297.3	1.60008	0.0177576	0.189973	0.166069	-2.59015	down	0.204441	0.748838	0.898534	1.05131	0.0721912	insig	1.51497	0.00771106	0.101423
2,6-Dimethoxy-1,4-benzoquinone	Zmsp001834	Quinones	169.05	65	168.042	C8H8O4	1	36086.2	39820.8	36642.8	28529.6	31049.7	30209	44802.4	22658	56413	4314.69	31884.1	4314.69	4314.69	4314.69	28206.5	35245.6	36086.2	21573.4	24339.4	34015.5	22660.6	34407.4	25182.6	37762.6	31529.7	25177.6	44800	0.0360058	0.846667	0.944523	1.03471	0.0492322	insig	0.868039	0.283714	0.576599	0.654018	-0.612598	insig	1.06872	0.164376	0.360164
(E)-5-[2-(2-hydroxy-phenyl)-vinyl]-benzene-1,3-diol	Zamn005971	Stilbene	227.07	185.06	228.079	C14H12O3	1	1.82314e+06	2.00666e+06	1.69255e+06	537176	492399	260098	952340	883903	769068	3.5143e+06	3.85574e+06	3.34647e+06	6.15993e+06	7.04349e+06	5.54568e+06	123322	120722	224215	690739	867295	854582	1.53151e+06	1.62033e+06	1.27179e+06	783874	1.45907e+06	1.10249e+06	1.38007	0.0704331	0.295075	0.363084	-1.46162	down	0.620697	0.456898	0.736252	0.926038	-0.110857	insig	1.49227	0.000599874	0.0384781
1-Hydroxy-resveratrol	HX1125	Stilbene	245.08	107.05	244.074	C14H12O4	2	76703.2	86595.8	55404.9	28906.8	24759	11701.8	55060.1	26002.4	35899.9	74271.1	104773	74801.2	186654	183073	210287	2340.36	2340.36	2340.36	27300.8	20292.8	25298.3	50578.8	42152	54194.7	34932.9	43315.3	43116.5	1.56374	0.0642702	0.28536	0.107409	-3.21881	down	1.12401	0.222896	0.514839	0.623209	-0.682213	insig	1.35491	0.0583749	0.218271
Ampelopsin B	HX1133	Stilbene	455.15	361.11	454.142	C28H22O6	1	113824	110184	109995	68349.9	64813	19449.7	8834.39	43216.3	19899.9	124873	156984	151373	512650	552974	375709	8650.8	8849.71	17291.9	15130.8	9752.97	17093.9	184775	147374	139875	50551.3	64819.6	49697	1.33888	0.125845	0.384249	0.227979	-2.13303	down	0.57788	0.429347	0.706673	0.583423	-0.777387	insig	0.53676	0.494734	0.679206
Ampelopsin F	Zmpn006570	Stilbene	453.14	347.09	454.142	C28H22O6	1	70778.2	63841.6	67465.9	18188.9	18075	8504.33	20029.1	23037	14490.9	140340	180711	202978	397610	436059	355059	1700.87	1700.87	1700.87	1700.87	1700.87	1700.87	39264.2	24449.1	39160.6	18803.3	23890.2	16961.7	1.57048	0.0541755	0.262597	0.113978	-3.13317	down	1.64103	0.0198811	0.195469	0.0886531	-3.49568	down	1.47903	0.0121351	0.108229
Ampelopsin H	Zapp005404	Stilbene	907.27	453.13	906.268	C56H42O12	1	117646	118724	97734.8	35551.6	48403.3	6780.94	10707.9	23794.9	13001.5	167615	127259	156217	519125	791005	423255	15270.6	4374.86	5623.49	874.973	874.973	874.973	63971	65848.2	87167.4	48292.8	85829.4	62474.6	1.00527	0.212676	0.488202	0.27849	-1.8443	down	1.62769	0.0656586	0.328589	0.0552565	-4.17771	down	1.43507	0.00877574	0.101555
Amurensin B	HX1139	Stilbene	681.21	575.17	680.205	C42H32O9	1	144210	131357	157790	25173.1	20071.9	8334.5	21587	8565.95	12446	198736	217548	308348	772351	793134	657634	1666.9	1666.9	1666.9	1666.9	1666.9	1666.9	60205.4	58058.1	95415.2	19314.3	47724.4	19698.2	1.54864	0.0831293	0.313856	0.0933325	-3.42148	down	1.59987	0.083185	0.346137	0.11739	-3.09061	down	1.43949	0.0264622	0.149418
Amurensin C	Zapp005852	Stilbene	679.19	585.15	678.189	C42H30O9	1	25861.8	32231.3	29091.4	225.073	225.073	225.073	225.073	225.073	225.073	42051.3	64838.5	84537.9	120653	212336	130967	225.073	225.073	225.073	225.073	225.073	225.073	1125.37	6601.61	16121.8	5013.64	13764.6	1966.27	-	-	-	-	-	-	-	-	-	-	-	-	1.28112	0.0333685	0.16794
Amurensin D	HX1153	Stilbene	679.2	585.15	678.189	C42H30O9	1	31208.5	33196.5	22409.5	1002.73	1002.73	1002.73	1002.73	1002.73	1002.73	36941.3	70339.3	61081	104971	155141	125460	1002.73	1002.73	1002.73	1002.73	1002.73	1002.73	1002.73	1002.73	1002.73	7018.61	12328.8	5013.64	-	-	-	-	-	-	-	-	-	-	-	-	1.5119	0.0311076	0.164826
Caragaphenol A	Ladp005275	Stilbene	679.2	453.13	678.189	C42H30O9	1	27655.2	21783.2	27126.2	540.59	540.59	540.59	540.59	540.59	540.59	49123.3	56194.1	64414.6	135191	218996	136867	540.59	540.59	540.59	540.59	540.59	540.59	5914.1	2702.95	9340	3860.37	13614.6	6940.62	-	-	-	-	-	-	-	-	-	-	-	-	1.44939	0.00277068	0.0737529
Deoxyrhapontin	mws2101	Stilbene	405.15	243.1	404.147	C21H24O8	2	52354.7	73185	47873.2	18778	19480.9	15178.2	53367.1	43736.5	61687.3	239813	231329	238405	64011.1	43545.5	48792.8	34287.9	30391.7	34530.5	21310.8	23022.6	14452.4	4821.96	9859.54	8920.73	964.393	964.393	964.393	1.55288	0.00128065	0.0883258	1.85658	0.892646	insig	1.55897	0.0109322	0.136341	0.370209	-1.43359	down	1.50721	2.31944e-06	0.00259314
Gnemonol G	Zapn005464	Stilbene	467.11	357.08	468.121	C28H20O7	2	18818.3	7216.08	20892.4	18847.5	26383.5	29515.5	12692.9	4804.46	13107.8	4730.82	8804.38	18525.8	10644	21338.1	32564.6	19571.8	647.044	647.044	18696.4	29495	3235.22	647.044	647.044	647.044	647.044	26029.7	647.044	1.188	0.0858284	0.318111	0.279156	-1.84086	down	0.290498	0.465165	0.740931	1.68032	0.74874	insig	1.45637	0.133616	0.329038
Gnetin A	Zapn005507	Stilbene	453.13	347.09	454.142	C28H22O6	1	71384.2	70470	59285.2	1579.47	1579.47	1579.47	7897.35	13926.3	11687.5	110101	146396	141547	283316	410656	246968	1579.47	1579.47	1579.47	1579.47	1579.47	1579.47	18761.9	33377.6	27230.9	10870.9	20829.7	9653.98	-	-	-	-	-	-	1.62629	0.0320468	0.230962	0.141398	-2.82217	down	1.47998	0.00578782	0.0898721
Isorhapontigenin	MWSmce266	Stilbene	257.09	241.06	258.089	C15H14O4	1	44700.8	69430.7	66237.5	16770	26149.2	16666.6	29734.6	43099.5	33470.8	55871.2	220237	70230.2	210662	160391	197469	4027.3	7781.71	8048.1	37518.8	38937.5	38312	96544.5	117905	98955.2	100300	114386	119754	1.45225	0.0371349	0.227384	0.333252	-1.58531	down	0.621502	0.552584	0.790117	1.07961	0.110516	insig	0.157798	0.854517	0.906807
Pallidol	HJN101	Stilbene	453.13	347.09	454.142	C28H22O6	1	7025.18	12613.9	15645	1405.04	1405.04	1405.04	1405.04	1405.04	1405.04	1405.04	21691.9	1405.04	38968.3	27536.8	30726	1405.04	1405.04	1405.04	1405.04	1405.04	1405.04	1405.04	1405.04	1405.04	1405.04	1405.04	1405.04	-	-	-	-	-	-	-	-	-	-	-	-	0.676971	0.42265	0.625857
Piceatannol	mws2103	Stilbene	243.07	159.05	244.074	C14H12O4	1	156785	136108	161649	75362.8	61984.4	24320.2	80806	94806.9	67675.8	195654	221203	229737	493291	501876	500698	8530.05	12161.4	17020.8	66847.5	74769	49834	100871	89815.3	113021	73011	153196	121204	1.39824	0.110354	0.360274	0.233271	-2.09992	down	1.02012	0.183392	0.473833	0.786927	-0.345698	insig	1.48471	0.00144388	0.0576442
Piceid	Zmhn001970	Stilbene	389.12	227.08	390.132	C20H22O8	1	1.36542e+06	2.27635e+06	1.93951e+06	3.62884e+06	5.07476e+06	5.53065e+06	2.50504e+06	2.34309e+06	1.73087e+06	1.45464e+06	1.1889e+06	1.36332e+06	1.27247e+06	1.72535e+06	2.29681e+06	1.48709e+06	1.29101e+06	1.51501e+06	939671	2.02375e+06	1.77348e+06	1.82642e+06	871266	1.57496e+06	1.06475e+06	1.85975e+06	1.30562e+06	1.56866	0.0271405	0.205364	0.301604	-1.72927	down	0.946064	0.209902	0.500646	0.720003	-0.473925	insig	0.0684004	0.789862	0.880424
Polygonum cuspidatum glycoside	HX1127	Stilbene	391.14	229.08	390.132	C20H22O8	1	19408.4	38651.4	53920.8	105419	54781.7	60493.2	44509.3	39943	42226.1	14844.3	45526.1	29860.4	40735.9	45649.1	22337.2	23591.4	19405	23971.3	12933.4	10279.3	49130	43132.8	27558.6	23972	49123.1	2055.85	2055.85	1.51542	0.0841304	0.315489	0.303441	-1.72051	down	1.05828	0.284635	0.576599	0.571073	-0.808253	insig	0.235778	0.897146	0.937517
Resveratrol	mws0021	Stilbene	227.07	185.06	228.079	C14H12O3	1	2.15986e+06	1.95406e+06	2.05462e+06	558728	510508	339098	987778	1.04688e+06	957821	3.5119e+06	3.75008e+06	3.76641e+06	6.10688e+06	7.32769e+06	6.99645e+06	126773	131069	235427	789045	1.00992e+06	914085	1.66259e+06	1.92388e+06	1.52873e+06	1.0762e+06	1.68851e+06	1.33062e+06	1.45835	0.0264411	0.205364	0.35025	-1.51354	down	0.918104	0.281231	0.576599	0.906623	-0.141425	insig	1.49441	0.000295001	0.0274843
Resveratroloside	Ypgn004474	Stilbene	389.12	227.07	390.132	C20H22O8	1	128924	152846	212651	215279	306972	235638	86619	140871	57157.6	183391	209969	132894	219297	462504	324472	108989	66463.3	47850	51843	67159.7	78424.3	268473	240529	316317	143544	182113	166770	1.49064	0.00882929	0.150777	0.294636	-1.76299	down	0.788628	0.358546	0.638372	0.693584	-0.527858	insig	1.25643	0.0344857	0.168363
Rhapontigenin	MWSmce317	Stilbene	257.08	241.05	258.089	C15H14O4	1	134873	142849	173959	31931.2	44366.1	37285.2	74743.5	80602.4	54178	131872	148115	143361	373437	354287	365714	14362.5	14924.5	15847.9	76931.8	78033.8	63370.3	219395	229175	247226	272636	245978	253619	1.57454	0.0226988	0.193244	0.397376	-1.33143	down	0.297411	0.771322	0.912608	1.04206	0.0594349	insig	1.49013	0.00172219	0.0621101
Trans resveratrol	HX1151	Stilbene	229.09	107.05	228.079	C14H12O3	1	586340	531295	619862	176338	184284	95714.4	299934	290704	260959	1.19733e+06	1.2422e+06	1.25201e+06	1.57055e+06	2.00283e+06	2.01705e+06	37771.5	34705.9	60149.6	214405	228310	237194	351853	465791	415080	278545	364663	285627	1.47444	0.0532154	0.259075	0.290634	-1.78272	down	1.50213	0.0217193	0.204493	0.798393	-0.32483	insig	1.50312	0.000211967	0.0232813
Vaticanol A	Zmpn006890	Stilbene	679.2	585.16	680.205	C42H32O9	1	9574.59	13424.4	10582.3	716.164	716.164	716.164	716.164	716.164	716.164	14172.2	19983.2	23336.1	51578.5	46553.3	46660	716.164	716.164	716.164	716.164	716.164	716.164	3580.82	8111.39	7645.73	716.164	716.164	716.164	-	-	-	-	-	-	-	-	-	-	-	-	1.34232	0.0238185	0.144724
Vitisin C	HX1143	Stilbene	907.27	453.13	906.268	C56H42O12	1	118918	116375	101114	29534.3	40708.2	5825.76	12094.2	11836.2	15272.2	151347	164670	153874	470029	715922	415188	1165.15	1165.15	1165.15	1165.15	1165.15	1165.15	68222.4	56548.7	78056.2	38110.9	76950.7	58505.7	1.48328	0.142967	0.409178	0.0459516	-4.44374	down	1.64765	0.00850701	0.11186	0.0891638	-3.4874	down	1.48077	0.000619505	0.0384781
ampelopsin C	Ypgn006202	Stilbene	679.19	679.2	680.205	C42H32O9	2	132070	137876	153330	2892.49	2892.49	2892.49	23205.8	28496.7	14462.4	179983	187703	194924	757647	684029	608333	2892.49	2892.49	2892.49	2892.49	2892.49	2892.49	61927.7	77428.3	135457	20501.9	62239	33335.7	-	-	-	-	-	-	1.61923	0.0427006	0.261102	0.131149	-2.93072	down	1.301	0.0459012	0.195124
ampelopsin E	Ypgn006093	Stilbene	679.2	679.2	680.205	C42H32O9	2	317466	321307	260232	59606.2	37329	18895.5	36832.3	32293.2	38990.2	367623	412390	498616	1.65966e+06	2.01995e+06	1.58257e+06	3779.1	3779.1	3779.1	3779.1	3779.1	3779.1	164050	134183	250145	56118.2	95210	39422.1	1.5477	0.0977286	0.33794	0.0978782	-3.35287	down	1.64961	0.00372193	0.0844042	0.104863	-3.25343	down	1.37701	0.00956024	0.101555
astilbin	HX1130	Stilbene	451.12	85.03	450.116	C21H22O11	3	32639.4	40376.3	36866.9	55929.4	75710.8	56134.1	48015.5	36558.3	29067.7	23447.7	27964.8	79626.1	54656	38568.1	53395	29638.9	36554.4	40437.9	43886.5	23057.5	33054.4	15261.4	27133.9	34668.4	3052.29	3052.29	26227.9	1.4509	0.0363513	0.225733	0.567868	-0.816372	insig	0.477013	0.607092	0.822978	0.879947	-0.184512	insig	0.65588	0.426894	0.630472
epsilon-Viniferin	HX1135	Stilbene	455.15	215.07	454.142	C28H22O6	1	88234.1	120659	104580	37983.3	21584.8	16429	26604.5	32287.4	18478.5	192968	249169	223499	493222	606967	412568	392.087	392.087	392.087	1960.43	6521.11	5012.56	38521.5	43236.3	35070.7	34983.3	32625.3	17343.5	1.60333	0.0616728	0.279488	0.0154777	-6.01367	down	1.51359	0.0242591	0.20893	0.174409	-2.51945	down	1.51002	0.00685382	0.0956884
α-Viniferin	mws1421	Stilbene	679.2	453.13	678.189	C42H30O9	1	29634.1	24567.7	26109.8	232.256	232.256	232.256	232.256	232.256	232.256	35258.4	67733	66785.2	116061	209362	137567	232.256	232.256	232.256	232.256	232.256	232.256	1161.28	3857.06	14004.2	4330.33	6627.16	5841.5	-	-	-	-	-	-	-	-	-	-	-	-	1.31916	0.0304449	0.162705
ε-Viniferin	mws1420	Stilbene	455.15	215.07	454.142	C28H22O6	1	302936	226520	252309	84780.8	50075.1	26217	66631.2	70498.2	65341.8	464205	645297	701029	946754	1.02725e+06	825674	24513.5	9035.03	11671.2	13245.2	23488.1	17523.3	97231.7	76161.2	67844.4	45658.7	61902.9	49641.3	1.31129	0.14283	0.409178	0.28074	-1.83269	down	1.60203	0.000660412	0.0441308	0.267972	-1.89985	down	1.49886	0.0170018	0.124979
D-Glucosamine 1-phosphate	Zmyn000110	Saccharides	258.04	78.96	259.046	C6H14NO8P	3	13994.1	13440	10814.6	10177.8	14891.3	9278.06	9570.98	10816.5	16130.4	941.408	941.408	941.408	12391.6	4707.04	9308.85	9295.54	12721.6	13994.1	11451.6	10843	13602	13600.2	11135.6	7001.82	12990.6	13604.6	18550.6	0.232451	0.816792	0.924198	1.04845	0.0682556	insig	0.0206694	0.930928	0.97205	0.982985	-0.0247581	insig	1.49949	0.0376549	0.176143
D-Glucose	mws4170	Saccharides	179.056	59.0139	180.063	C6H12O6	1	6.90301e+07	6.8445e+07	7.46233e+07	6.86223e+07	6.34391e+07	7.28689e+07	6.52381e+07	7.51216e+07	7.59727e+07	7.41187e+07	7.18055e+07	7.13242e+07	3.48607e+07	8.02799e+07	8.36446e+07	3.43378e+07	7.19544e+07	8.4874e+07	7.17723e+07	3.33346e+07	8.07052e+07	7.8509e+07	3.28888e+07	8.64697e+07	3.12615e+07	2.91572e+07	3.17178e+07	0.384769	0.792358	0.907042	0.932836	-0.100305	insig	0.600367	0.559779	0.793404	0.858919	-0.219406	insig	0.417928	0.736194	0.848521
D-Threitol	pme2134	Saccharides	121.05	59.01	122.058	C4H10O4	3	878613	780835	862802	798418	1.02548e+06	1.05939e+06	1.08686e+06	955218	1.02905e+06	800690	958318	677238	1.06182e+06	901008	1.24472e+06	1.10896e+06	783181	795299	941429	1.04506e+06	1.02701e+06	1.01029e+06	1.18749e+06	939898	135448	135448	135448	0.40248	0.65432	0.82541	0.932075	-0.101482	insig	0.306794	0.719488	0.889246	0.981234	-0.0273311	insig	1.10643	0.100805	0.284192
D-Trehalose	mws0264	Saccharides	341.11	119.03	342.116	C12H22O11	1	964418	1.12973e+06	1.08456e+06	719580	676916	1.07494e+06	930997	1.25343e+06	1.60716e+06	450100	842324	754492	1.05652e+06	1.29911e+06	1.34996e+06	940650	1.0302e+06	1.10739e+06	947869	285242	502484	974984	1.2274e+06	1.07931e+06	1.26629e+06	1.12154e+06	857938	0.99818	0.24556	0.514287	1.24553	0.31676	insig	1.24595	0.0679703	0.332245	0.457749	-1.12737	down	1.17858	0.0528384	0.20574
Ribulose-5-phosphate	pma6455	Saccharides	229.01	96.97	230.019	C5H11O8P	3	40839.4	31957.6	57513.6	53115.6	51128.2	58803.2	42205.2	37503.1	41640.3	44038.7	36751.6	65504.2	66085.3	49532.5	64487.9	46184	38930.4	49527.7	6391.52	6391.52	6391.52	55248.9	69266.3	53524.2	43795.7	37726.4	57648	1.22505	0.0769513	0.299705	0.825787	-0.276159	insig	1.65035	0.00188863	0.0567098	0.158012	-2.66189	down	0.760286	0.361806	0.57457
3,4-methylenedioxy cinnamyl alcohol	Jmzn006005	Alcohol compounds	177.06	117.04	178.063	C10H10O3	2	25461.8	40896.3	34133.9	3814.1	3814.1	3814.1	29833.1	27807.3	32991.6	46439.9	58770.9	64347.3	62693.9	45773.4	44300.5	3814.1	3814.1	3814.1	19070.5	32080.4	43087.9	25798.5	21793.7	35192.7	19656.9	22964.5	24588.7	-	-	-	-	-	-	0.0413119	0.879963	0.955844	1.0398	0.0563014	insig	1.37565	0.0140902	0.114984
D-Panthenol	pme1261	Alcohol compounds	206.14	76.08	205.131	C9H19NO4	3	24108.5	13915.8	17261.5	14541.5	18594.1	19505.7	1858.71	1858.71	25968.1	22291.1	75391.5	35433.2	22943.3	25078.9	16362.9	10350.4	21330.3	11420.6	25037.3	18178	9293.55	27433.7	16360.9	12807.9	22257.6	21685.7	17224.7	0.727475	0.470898	0.700666	0.818772	-0.288466	insig	0.943035	0.467705	0.740931	1.76884	0.822802	insig	1.03007	0.247359	0.461682
Syringaldehyde; 4-Hydroxy-3,5-Dimethoxybenzaldehyde	mws1350	Aldehyde compounds	181.05	151	182.058	C9H10O4	3	28862.2	41400.5	18826.3	46420.4	37645.1	58159.1	29437	28862.2	15103.3	46420.4	42651.7	27605.4	36480.1	30119.3	36191	25162.1	16316.4	25095.4	37641.3	12945.3	28845.5	33879	22653.1	32625.8	166001	159112	158948	1.44125	0.0334092	0.22052	0.46809	-1.09514	down	0.0602942	0.828731	0.943717	1.08214	0.113893	insig	0.809035	0.25917	0.471405
Annuionone D	pmp000452	Ketone compounds	225.15	85.1	224.141	C13H20O3	2	83072.3	121955	72236.1	104498	114431	111900	88015.5	70413.9	98070.3	55324.1	29215	46574.6	60955.4	104468	80483.2	86847.8	72925.7	86767.3	118199	98066.5	94441.4	123486	92935.4	70236.9	98451.1	90527.3	132014	1.47668	0.0105203	0.162014	0.74522	-0.424261	insig	1.04521	0.17486	0.460927	1.21134	0.276599	insig	1.283	0.0589391	0.219646
Frambinone	Wbmp003302	Ketone compounds	165.09	91.05	164.084	C10H12O2	2	4.5224e+06	4.26065e+06	3.85034e+06	1.93948e+06	566661	537291	4.48849e+06	1.98949e+06	2.47313e+06	9.26007e+06	9.28277e+06	9.21613e+06	5.66895e+06	3.94091e+06	5.67798e+06	1.42925e+06	833165	1.02669e+06	2.1276e+06	1.89575e+06	2.83533e+06	2.6587e+06	2.48207e+06	2.33199e+06	2.28004e+06	1.36492e+06	883218	0.412667	0.880708	0.951987	1.08072	0.111994	insig	0.624605	0.465686	0.740931	0.766237	-0.384137	insig	1.51651	0.00011025	0.0165167
Malonyl roseoside	Lagp003275	Ketone compounds	473.2	207.14	472.195	C22H32O11	3	34851.4	35347.6	53644.8	69329.7	22433.2	50457	32239.6	46025.5	54395.7	32081.1	55739.4	40650.4	29912.5	15503.9	16926.7	27887	44636.8	24108.8	52471.6	38071.6	36709.7	50293.9	44868.8	43502.8	58455	36442.9	32512.1	0.632248	0.390276	0.63427	0.679459	-0.557541	insig	0.134467	0.837256	0.945316	0.959235	-0.0600436	insig	0.441974	0.677899	0.812317
3-Hydroxy-1,2-dimethoxyxanthone-glucoside	Qacp005275	Xanthone	435.13	273.08	434.121	C21H22O10	2	450403	347699	353420	210831	257379	269787	274699	363836	332896	1.31504e+06	958806	1.42892e+06	437221	649611	541963	392300	435614	365072	301960	183135	154553	137764	117400	139061	110046	133995	228950	1.51127	0.00539734	0.120618	1.61652	0.69289	insig	1.191	0.118293	0.394326	0.658459	-0.602834	insig	1.5087	0.015902	0.124325
7-Hydroxy-1-methoxy-2,3-methylenedi-oxyxanthone-glucose-rhamnoside	Qaxp004184	Xanthone	595.17	287.06	594.159	C27H30O15	3	733426	688983	1.38532e+06	2.192e+06	1.88355e+06	2.02501e+06	450367	386415	362943	298901	504104	366951	1.63937e+06	1.1435e+06	1.01369e+06	1.79949e+06	1.74209e+06	1.25221e+06	1.02561e+06	797599	1.35987e+06	569204	385589	502254	504108	277694	351051	1.15688	0.112265	0.363306	0.785795	-0.347774	insig	1.5579	0.0526705	0.294055	2.65317	1.40772	up	0.788426	0.302386	0.51378
3,5,7,4'-Tetrahydroxy-Coumaronochromone	Hmyp002315	Chromone	303.04	257.04	302.043	C15H10O7	3	53371.9	44291.8	33998.3	70639.6	62797.6	51882.3	32666.5	31244	56852.7	44021	44827.6	29710.4	81958.1	56547.4	53957.3	21310.3	37530.9	27080.1	50470.6	21307.8	33973.3	25816	20042.5	29496.5	14949.3	19312.4	26738.9	1.46099	0.0105506	0.162014	0.463638	-1.10893	down	0.39384	0.694445	0.871783	0.875694	-0.191502	insig	1.19484	0.0795286	0.24836
6-Methoxy-2-(2-phenylethyl)chromone	Lmbp010382	Chromone	281.12	91.05	280.11	C18H16O3	3	3259.87	3451.22	4744.22	2112.44	3985.85	3662.2	265.112	265.112	265.112	265.112	265.112	265.112	265.112	2494.82	265.112	265.112	265.112	265.112	265.112	265.112	265.112	1933.09	265.112	265.112	1328.8	1325.56	2644.26	1.59118	0.0354482	0.225733	0.0814851	-3.61732	down	-	-	-	-	-	-	0.683419	0.42265	0.625857
Griffonilide	Hmtp000827	Lactones	169.05	67.05	168.042	C8H8O4	2	96303.6	119364	120079	96199.2	112563	122508	128286	147160	135685	109502	96277.3	126902	131354	109870	139128	19239.8	19239.8	19239.8	161585	171262	146177	140159	148978	110027	132567	190327	159128	1.6075	0.00700052	0.139761	0.174237	-2.52088	down	1.29144	0.0733072	0.33247	1.16514	0.220499	insig	0.901128	0.212828	0.421263
Juglanoside D	Wchn004079	Others	355.11	175.04	356.111	C16H20O9	3	221412	311247	239923	177334	134433	161712	258225	181872	175407	620074	537788	433478	298769	272374	281829	163502	166906	187768	129817	215191	228509	179653	142971	180818	201838	227961	201214	0.732558	0.378032	0.629108	1.09441	0.130147	insig	0.317989	0.749106	0.898534	0.931785	-0.101931	insig	1.48135	0.0173872	0.124979
Katsumadin	Lhgp102206	Others	291.09	139.04	290.079	C15H14O6	3	2.90124e+06	4.43458e+06	3.63523e+06	2.0975e+06	2.07247e+06	2.00766e+06	3.11232e+06	2.82882e+06	2.72178e+06	6.89998e+06	6.92629e+06	7.06239e+06	3.38788e+06	3.86407e+06	3.99316e+06	2.81494e+06	2.77695e+06	2.76752e+06	3.14302e+06	2.75376e+06	3.14783e+06	3.4209e+06	2.45261e+06	2.2905e+06	2.41587e+06	2.9736e+06	3.01757e+06	1.60612	0.000134265	0.0519367	1.35317	0.436348	insig	0.552425	0.507939	0.75529	1.04406	0.0622057	insig	1.46937	0.00602681	0.0914575
Leucopelargonidin; 3,4,5,7,4'-Pentahydroxyflavan	Zbsp003145	Others	291.09	123.04	290.079	C15H14O6	1	6.23937e+06	5.4248e+06	4.62841e+06	4.45854e+06	4.82081e+06	4.64912e+06	6.08505e+06	3.42619e+06	4.08061e+06	6.38706e+06	6.99358e+06	7.77953e+06	3.97535e+06	4.83781e+06	3.20045e+06	5.10464e+06	5.16295e+06	4.75724e+06	3.77827e+06	4.81301e+06	3.61565e+06	3.75177e+06	2.08472e+06	3.37815e+06	3.75441e+06	2.73903e+06	4.14038e+06	1.19996	0.0925396	0.330286	1.07871	0.109312	insig	0.363762	0.639291	0.842475	0.898107	-0.155041	insig	1.38868	0.00411689	0.0872493
melanoxoin	Lhmp122217	Others	291.09	139.04	290.079	C15H14O6	3	3.44642e+06	2.95297e+06	2.88951e+06	2.19042e+06	1.45511e+06	1.31515e+06	2.65139e+06	1.88645e+06	2.56797e+06	6.13806e+06	9.838e+06	5.39105e+06	4.31456e+06	3.06151e+06	3.50705e+06	2.51146e+06	1.72639e+06	2.31389e+06	2.15125e+06	2.26501e+06	3.19257e+06	2.30432e+06	2.44467e+06	2.56004e+06	2.54098e+06	1.81452e+06	2.30058e+06	0.966567	0.215571	0.489332	1.32073	0.401339	insig	0.311698	0.704755	0.877783	1.07079	0.0986768	insig	1.43024	0.0759326	0.245361
"-" means not detected
[truncated: 9 more columns]

## Sheet: S4
Table S4 Correlation network file of SO2-regulated the quality of grape in brown module
Gene ID	Class	Annotation
LOC100264754	Structure gene	UDP-glycosyltransferase 88F3 (UGT88F3)
LOC100253113	Structure gene	UDP-glycosyltransferase 82A1 (UGT82A1)
LOC100253412	Structure gene	UDP-glycosyltransferase 86A1 (UGT86A1)
LOC100253603	Structure gene	UDP-glycosyltransferase 71K1 (UGT71K1)
CHS-2	Structure gene	chalcone synthase (CHS-2)
CHS	Structure gene	chalcone synthase (CHS)
CHS3	Structure gene	chalcone synthase 3 (CHS3)
4CL	Structure gene	4-coumarate--CoA ligase 2 (4CL2)
LOC100242222	Structure gene	4-coumarate--CoA ligase 9 (4CL9)
LOC100267198	Structure gene	4-coumarate--CoA ligase 7 (4CL7)
LOC100241575	Structure gene	phenylalanine ammonia-lyase (PAL)
LOC100253950	Structure gene	Flavanone 3-dioxygenase (F3H)
LOC100255217	Structure gene	Chalcone isomerase protein 2 (CHI2)
LOC100244514	bHLH	Transcription factor bHLH35
LOC100250635	bHLH	Transcription factor bHLH93
LOC100252098	bHLH	Transcription factor bHLH63
LOC100253874	bHLH	transcription factor PIF15
LOC100259005	bHLH	Transcription factor bHLH62
LOC100266006	bHLH	Transcription factor bHLH95
LOC100240910	MYB	Transcription factor MYB61
MYB4A	MYB	Transcription factor MYB4
MYBPA1	MYB	Transcription factor MYBPA1
LOC100263252	MYB	MYB-related transcription factor LHY
novel.67	MYB	Transcription factor MYB6
LOC100233129	AP2/ERF-ERF	Ethylene-responsive transcription factor ERF008
LOC100242144	AP2/ERF-ERF	Ethylene-responsive transcription factor 4
LOC100248784	AP2/ERF-ERF	Ethylene-responsive transcription factor 4
LOC100257538	AP2/ERF-ERF	Ethylene-responsive transcription factor RAP2-13
LOC100264172	AP2/ERF-ERF	Ethylene-responsive transcription factor 3
LOC100250413	C3H	Pumilio homolog 12
LOC100258822	C3H	Zinc finger CCCH domain-containing protein 30
LOC100263975	C3H	Zinc finger CCCH domain-containing protein 24
LOC100242775	C2H2	Zinc finger protein ZAT9
LOC100245035	C2H2	Zinc finger protein WIP2
LOC100260988	C2H2	zinc finger protein SHOOT GRAVITROPISM 5
LOC100265410	C2C2	Protein LSD ONE LIKE 2
LOC100267536	C2C2	axial regulator YABBY 5
MADS5	MADS	Agamous-like MADS-box protein AGL11
LOC100251432	MADS	Agamous-like MADS-box protein AGL62
LOC100259634	GNAT	Histone acetyltransferase MCC1
LOC100263356	GNAT	Elongator complex protein 3
LOC100245137	WRKY	WRKY transcription factor 20
LOC104879728	NAC	NAC domain-containing protein 1
LOC100265075	Others	ARID domain-containing protein 5
LOC100260200	Others	bZIP transcription factor 53-like
LOC100245967	Others	FAR1-RELATED SEQUENCE 7
LOC100249084	Others	Protein SLENDER RICE1-LIKE 1
LOC100258413	Others	Heat stress transcription factor 4
LOC100251987	Others	Arginine-specific demethylase JMJ20
LOC100243367	Others	Nuclear transcription factor Y subunit C-4
LOC100251218	Others	Transcription repressor OFP13
LOC100247341	Others	Protein RGF1 INDUCIBLE transcription factor 1
LOC100253885	Others	Two-component response regulator-like PRR95
LOC100241470	Others	DNA-binding protein S1FA
LOC100258912	Others	Squamosa promoter-binding-like protein 12
LOC100260281	Others	protein CHROMATIN REMODELING 35 isoform X1
LOC100260390	Others	BTB/POZ and TAZ domain-containing protein 1
LOC100248756	Others	Transcription factor TCP4
LOC100267783	Others	Trihelix transcription factor ASR3
LOC100251688	Others	Zinc-finger homeodomain protein 11

## Sheet: S5
Table S5 Pearson correlation coefficient of flavonoid-related genes with TFs in co-expression regulatory network
TF	Structure gene	PCC	P-Value
LOC100241470	LOC100253950	0.850291	0.00747488
LOC100240910	LOC100264754	0.853544	0.0070161
LOC100253885	LOC100241575	0.853715	0.00699252
LOC100260200	CHS3	0.8551	0.00680317
LOC100251987	CHS3	0.855147	0.00679684
LOC100249084	CHS-2	0.855934	0.00669081
LOC104879728	LOC100253412	0.855963	0.00668689
LOC100233129	CHS	0.857416	0.00649408
LOC100243367	CHS	0.859601	0.00621075
LOC100263975	LOC100253950	0.860754	0.00606447
LOC100250413	LOC100241575	0.860776	0.00606166
MYBPA1	LOC100253950	0.861396	0.00598395
LOC100258912	LOC100241575	0.862046	0.00590323
LOC100263975	CHS3	0.862221	0.00588165
LOC100265075	LOC100241575	0.86243	0.00585586
LOC100242144	LOC100253950	0.863533	0.00572108
LOC100258822	LOC100241575	0.864117	0.00565053
LOC100245137	CHS3	0.864679	0.00558325
LOC100248784	4CL	0.865757	0.00545545
LOC100250635	CHS	0.868141	0.00517966
LOC100253874	LOC100253412	0.869334	0.00504501
LOC100252098	LOC100241575	0.869419	0.00503555
LOC100245035	LOC100241575	0.8696	0.00501539
MYB4A	LOC100253603	0.869768	0.00499665
LOC100258413	CHS3	0.870573	0.0049077
LOC100257538	LOC100253113	0.872292	0.00472106
novel.67	LOC100253113	0.873548	0.00458766
LOC100260390	CHS-2	0.874683	0.00446924
LOC100244514	CHS3	0.875837	0.00435081
LOC100260200	LOC100255217	0.87645	0.0042888
LOC100260200	CHS	0.877916	0.00414264
LOC100263356	CHS3	0.878762	0.00405982
LOC100267536	LOC100267198	0.880132	0.00392791
LOC100267783	LOC100253113	0.880692	0.00387483
LOC100265410	LOC100241575	0.883884	0.00358104
LOC100251987	CHS	0.88462	0.00351541
LOC100263252	CHS	0.884816	0.00349801
LOC100260281	LOC100253412	0.88603	0.00339184
LOC100251218	CHS3	0.886072	0.00338818
MYBPA1	CHS3	0.886661	0.00333742
LOC100259005	LOC100241575	0.887113	0.00329883
LOC100263252	LOC100241575	0.889625	0.00308949
LOC100251218	LOC100241575	0.892933	0.00282723
LOC100266006	CHS	0.893694	0.00276902
LOC100240910	LOC100253113	0.894558	0.0027039
LOC100260988	LOC100242222	0.895131	0.00266121
LOC100263252	CHS3	0.895528	0.00263191
LOC100248784	CHS-2	0.897921	0.00245976
LOC100264172	LOC100264754	0.901003	0.00224903
LOC100245137	LOC100241575	0.903097	0.00211275
LOC100245967	CHS3	0.903819	0.00206698
LOC100260281	LOC100253113	0.907296	0.00185586
LOC100259634	LOC100255217	0.908871	0.00176498
LOC100258822	CHS	0.91025	0.00168786
LOC100242775	LOC100264754	0.91264	0.00155949
LOC100243367	LOC100241575	0.915624	0.00140834
LOC100263975	LOC100241575	0.917582	0.00131453
LOC100251432	LOC100253412	0.919339	0.00123389
MADS5	LOC100253113	0.920937	0.00116342
LOC100251688	LOC100264754	0.922055	0.00111574
LOC100251218	CHS	0.924146	0.00103
LOC100242775	LOC100253113	0.93052	0.000795452
LOC100260390	LOC100255217	0.931424	0.000765313
LOC100248756	LOC100264754	0.934174	0.000678321
LOC100263975	CHS	0.938026	0.000567761
LOC100245137	CHS	0.938406	0.000557535
LOC100242775	LOC100253412	0.93884	0.000546003
LOC100266006	LOC100241575	0.940086	0.000513814
LOC100247341	LOC100242222	0.942445	0.000456303
LOC100245137	LOC100253950	0.945307	0.000392417
LOC100248756	LOC100253113	0.945371	0.00039106
LOC100251688	LOC100253113	0.948734	0.000324029
LOC100251987	LOC100241575	0.949689	0.000306477
LOC100251688	LOC100253412	0.950053	0.000299953
LOC100250635	LOC100241575	0.9504	0.000293821
LOC100264172	LOC100253113	0.953503	0.000242638
MYBPA1	CHS	0.95358	0.000241439
LOC100260281	LOC100264754	0.953918	0.000236273
LOC100257538	LOC100267198	0.95462	0.000225752
LOC100242144	4CL	0.967847	8.11079e-05
LOC100242144	CHS-2	0.975089	3.79292e-05
MYBPA1	LOC100241575	0.993344	7.33603e-07
